# Supplementary material for: piRNA and Transposon Dynamics in Drosophila: A Female Story
Source: Genome Biol Evol. 2020 May 12;12(6):931–47. doi: 10.1093/gbe/evaa094 (PMC7337185; doi:10.1093/gbe/evaa094)
Supplement: evaa094_Supplementary_Data [file evaa094_supplementary_data.zip]

Archive with 6 entries (6 files):
- Figures(1).pdf
- Supplementary(1).pdf
- TableS1_statistics(mapping_and_counting) for RNA_seq and small RNA seq.xlsx
- TableS2_Genome_annotation_of_TEs.xlsx
- TableS3_Genomic_TE_features_and_expression_patterns.xlsx
- TableS4_pi_RNA_clusters_localisation.xlsx
