# Supplementary material for: piRNA and Transposon Dynamics in Drosophila: A Female Story
Source: Genome Biol Evol. 2020 May 12;12(6):931–47. doi: 10.1093/gbe/evaa094 (PMC7337185; doi:10.1093/gbe/evaa094)
Supplement: evaa094_Supplementary_Data [file evaa094_supplementary_data.zip › TableS1_statistics(mapping_and_counting) for RNA_seq and small RNA seq.xlsx]

## Sheet: mRNA_and_small_RNA_seq_stats
Populations and dataset used for the analyses of RNA transcriptomes
Species	Population	Country	Tissu	collection_date	Population_status	publication_reference	SRA Accession		Correlations between mRNA and piRNA data set (TE expression)
D. melanogaster	Gotheron	France	testes	between 2000-2011	invasive	This study	XXX
D. melanogaster	Gotheron	France	ovaries	between 2000-2011	invasive	This study	XXX		D. melanogasterr populations	Gotheron_testes	Zimbabwe_testes
D. melanogaster	Zimbabwe	Zimbabwe	testes	between 2000-2011	ancestral	This study	XXX		Gotheron_testes	r2=1	r2=0.88
D. melanogaster	Zimbabwe	Zimbabwe	ovaries	between 2000-2011	ancestral	This study	XXX		Zimbabwe_testes	r2=0.88	r2=1
D. simulans	Fukuoka	Japan	testes	between 2000-2011	invasive	This study	XXX
D. simulans	Fukuoka	Japan	ovaries	between 2000-2011	invasive	This study	XXX		D. melanogasterr populations	Gotheron_ovary	Zimbabwe_ovary
D. simulans	Nairobi	Kenya	testes	1996	ancestral	This study	XXX		Gotheron_ovary	r2=1	r2=0.91
D. simulans	Nairobi	Kenya	ovaries	1996	ancestral	This study	XXX		Zimbabwe_ovary	r2=0.91	r2=1
D. melanogaster	w(1118)	Laboratory strain	ovaries		strain	Kelleher et al. 2012	SRR618945
D. simulans	w(501)	Laboratory strain	ovaries		strain	Kelleher et al. 2012	SRR618931		D. simulans populations	Fukuoka_testes	Nairobi_testes
									Fukuoka_testes	r2=1	r2=0.96
									Nairobi_testes	r2=0.96	r2=1
Populations or lab strains used for the analyses of small RNA transcriptomes
Species	Population or strain		Tissu	publication_reference	SRA Accession				D. simulans populations	Fukuoka_ovaries	Nairobi_ovaries
D. melanogaster	M19 (w1118 derived)	Lab strain	testes	This study	XXX				Fukuoka_ovaries	r2=1	r2=0.95
D. melanogaster	M19 (w1118 derived)	Lab strain	ovaries	This study	XXX				Nairobi_ovaries	r2=0.95	r2=1
D. melanogaster	w(1118)	Lab strain	ovaries	Brennecke et al. 2008	SRR014280
D. simulans	Makindu	Natural population	ovaries	Akkouche et al. 2013	SRR553486				D. melanogaster strains	M19_testes	M19_ovaries	w1118_ovaries	wk_ovaries
D. simulans	Chicharo	Natural population	ovaries	Akkouche et al. 2013	SRR553485				M19_testes	r2=1	r2=0.56	r2=0.56	r2=0.55
D. simulans	w(501)	Lab strain	testes	Mohammed et al. 2018	SRR5461108				M19_ovaries	r2=0.56	r2=1	r2=0.93	r2=0.9
D. simulans	w(501)	Lab strain	ovary	Kelleher et al. 2012	SRR6118934				w1118_ovaries	r2=0.56	r2=0.93	r2=1	r2=0.95
D. melanogaster	bam	Lab strain	testis	Quénerch'du et al 2016	SRR2046459
D. melanogaster	bgcn	Lab strain	testis	Quénerch'du et al 2016	SRR2046460
D. melanogaster	Canton-S	wild type strain	ovaries	Asif-Laidin et al. 2017	ERR1821661				D. simulans natural populations	simulans_testes	Chicharo_ovaries	Makindu_ovaries	Makindu_and_chicharo_ovaries
D. melanogaster	Seth	Natural population	ovaries	Asif-Laidin et al. 2017	ERR1821659				simulans_testes	r2=1	r2=0.67	r2=0.66	r2=0.67
									Chicharo_ovaries	r2=0.67	r2=1	r2=0.96	r2=0.99
									Makindu_ovaries	r2=0.66	r2=0.96	r2=1	r2=0.99
									Makindu_and_chicharo_ovaries	r2=0.67	r2=0.99	r2=0.99	r2=1

## Sheet: QC_for_RNAseq(testes_ovaries)
QC_RNAseq
Species	population	tissue	#reads_before_trimming	#rDNA_reads	Quality_threshold (reads under this threshold were dicarded)	#reads_after_trimming	average_read_length(bp)	Mean_gene_coverage(CDS only)
D. melanogaster	zimbabwe	testes	49455604	1212495	>33	30958940	47	62.5217
D. melanogaster	zimbabwe	testes	58264211	814486	>33	42741256	47	98.0746
D. melanogaster	zimbabwe	ovaries	46423043	66884	>33	34037818	47	73.3422
D. melanogaster	zimbabwe	ovaries	49731027	128245	>33	34763709	47	74.3678
D. melanogaster	Gotheron	testes	50834350	81165	>33	37128899	47	82.912
D. melanogaster	Gotheron	testes	53205121	106781	>33	37178558	47	83.6758
D. melanogaster	Gotheron	ovaries	47711275	147294	>33	33557610	47	71.2242
D. melanogaster	Gotheron	ovaries	46753731	198485	>33	32642199	47	69.0536
D. simulans	Nairobi	testes	40440109	5199328	>33	33627059	47	88.7127
D. simulans	Nairobi	testes	38972049	5197189	>33	33108826	47	87.2293
D. simulans	Nairobi	ovaries	41636174	6581279	>33	34152214	47	89.8281
D. simulans	Nairobi	ovaries	37943791	5318711	>33	30389929	47	79.9001
D. simulans	Fukuoka	testes	61575116	3091786	>33	47426518	47	125.465
D. simulans	Fukuoka	testes	57087879	2248933	>33	45927211	47	121.267
D. simulans	Fukuoka	ovaries	59721304	8624629	>33	49210475	47	129.857
D. simulans	Fukuoka	ovaries	60868221	10483053	>33	47342798	47	124.177

## Sheet: Small_RNA_populations
#sense and antisense reads per small RNA species (total library)
Species	strain	gene_total	gene_sense	gene_antisense	stellate_total	stellate_sense	stellate_antisense	tRNA_total	tRNA_sense	tRNA_antisense	miRNA_total	miRNA_sense	miRNA_antisense	rDNA_total	rDNA_sense	rDNA_antisense	ncRNA_total	ncRNA_sense	ncRNA_antisense	miscRNA_total	miscRNA_sense	miscRNA_antisense	total	piRNA_total	piRNA_TE	piRNA_nonTE
D. melanogaster	M19_testes_1	523002	387489	135513	1146189	539702	606487	148437	148257	180	222548	221942	606	6654472	6350122	304250	257031	114400	142631	352491	351867	624	12483232	1226617	221252	1005365
D. melanogaster	M19_testes_2	625006	446028	178978	1428246	722017	706229	147341	147045	296	383222	382526	696	5575723	5541564	34159	313774	148157	165617	414519	414006	513	12480847	1139442	249360	890082
D. melanogaster	M19_ovary_1	867610	671721	195889	na	na	na	265973	254743	11230	1500557	1500399	158	1438018	1186891	251127	868788	739612	129176	206121	205512	609	12057926	5667104	3552307	2114797
D. melanogaster	M19_ovary_2	1050423	797173	253250	na	na	na	348121	330714	17407	2359707	2359507	200	1435143	1233362	201781	1358866	1207199	151667	289231	288559	672	13981779	5623966	3459901	2164065
D. simulans	w(501)_testes	606651	417777	188874	na	na	na	377674	377326	348	703336	701260	2076	28337112	26096140	2240972	145274	65538	79736	593480	592757	723	37936343	2930538	1999438	931100
D. simulans	Makindu_ovary	467751	381289	86462	na	na	na	118417	118291	126	6194595	6194589	6	2188718	1232122	956596	3223241	37490	3185751	150973	150157	816	45755597	30891150	20271238	10619912
D. simulans	Chicharo_ovary	566813	410958	155855	na	na	na	103810	103659	151	6395732	6395723	9	3282044	2537944	744100	4093681	59726	4033955	200236	198770	1466	42277109	25942974	17115355	8827619
D. simulans	w(501)_ovary	648275	447443	200832	na	na	na	382234	382113	121	2081553	2081535	18	3048757	2356260	692497	1080738	34869	1045869	124767	121131	3636	26464559	13534394	8588941	4945453
D. melanogaster	w(1118)_ovary	377116	242921	134195	na	na	na	54238	54148	90	724746	724415	331	211258	167535	43723	518633	505954	12679	13608	13500	108	5321896	3373771	2095735	1278036
%sense and antisense reads per small RNA species (total library)
Species	strain	gene_total	gene_sense	gene_antisense	stellate_total	stellate_sense	stellate_antisense	tRNA_total	tRNA_sense	tRNA_antisense	miRNA_total	miRNA_sense	miRNA_antisense	rDNA_total	rDNA_sense	rDNA_antisense	ncRNA_total	ncRNA_sense	ncRNA_antisense	miscRNA_total	miscRNA_sense	miscRNA_antisense	total
D. melanogaster	M19_testes_1	0.0418964	0.0310408	0.0108556	0.0918183	0.0432342	0.0485841	0.0118909	0.0118765	1.44193e-05	0.0178278	0.0177792	4.85451e-05	0.533073	0.508692	0.0243727	0.0205901	0.00916429	0.0114258	0.0282372	0.0281872	4.99871e-05	12483232
D. melanogaster	M19_testes_2	0.0500772	0.035737	0.0143402	0.114435	0.05785	0.056585	0.0118054	0.0117817	2.37163e-05	0.0307048	0.030649	5.57654e-05	0.446742	0.444005	0.00273691	0.0251404	0.0118707	0.0132697	0.0332124	0.0331713	4.1103e-05	12480847
D. melanogaster	M19_ovary_1	0.0719535	0.0557078	0.0162457	na	na	na	0.0220579	0.0211266	0.000931338	0.124446	0.124433	1.31034e-05	0.119259	0.0984324	0.0208267	0.0720512	0.0613382	0.010713	0.0170942	0.0170437	5.05062e-05	12057926
D. melanogaster	M19_ovary_2	0.075128	0.0570151	0.0181129	na	na	na	0.0248982	0.0236532	0.00124498	0.16877	0.168756	1.43043e-05	0.102644	0.0882121	0.0144317	0.0971883	0.0863409	0.0108475	0.0206863	0.0206382	4.80626e-05	13981779
D. simulans	w(501)_testes	0.0159913	0.0110126	0.00497871	na	na	na	0.00995547	0.00994629	9.17326e-06	0.0185399	0.0184852	5.47233e-05	0.746965	0.687893	0.0590719	0.00382941	0.00172758	0.00210184	0.0156441	0.015625	1.90582e-05	37936343
D. simulans	Makindu_ovary	0.0102228	0.00833317	0.00188965	na	na	na	0.00258803	0.00258528	2.75376e-06	0.135384	0.135384	1.31131e-07	0.047835	0.0269283	0.0209066	0.0704447	0.000819353	0.0696254	0.00329955	0.00328172	1.78339e-05	45755597
D. simulans	Chicharo_ovary	0.0134071	0.00972058	0.00368651	na	na	na	0.00245547	0.00245189	3.57167e-06	0.151281	0.151281	2.12881e-07	0.0776317	0.0600312	0.0176005	0.0968297	0.00141273	0.095417	0.00473627	0.0047016	3.4676e-05	42277109
D. simulans	w(501)_ovary	0.024496	0.0169073	0.00758872	na	na	na	0.0144432	0.0144387	4.57215e-06	0.0786544	0.0786537	6.80155e-07	0.115202	0.0890345	0.026167	0.0408372	0.00131757	0.0395196	0.00471449	0.0045771	0.000137391	26464559
D. melanogaster	w(1118)_ovary	0.0312754	0.0201462	0.0111292	na	na	na	0.00449812	0.00449066	7.46397e-06	0.0601054	0.0600779	2.74508e-05	0.0175203	0.0138942	0.00362608	0.0430118	0.0419603	0.00105151	0.00112855	0.0011196	8.95676e-06	5321896
%sense and antisense reads per small RNA species (No_contaminants)
Species	strain	gene_antisense	stellate_total	stellate_sense	stellate_antisense	miRNA_total	miRNA_sense	miRNA_antisense	ncRNA_total	ncRNA_sense	ncRNA_antisense	miscRNA_total	miscRNA_sense	miscRNA_antisense	total
D. melanogaster	M19_testes_1	0.0326802	0.276414	0.130154	0.14626	0.0536694	0.0535233	0.000146142	0.0619853	0.0275886	0.0343967	0.0850063	0.0848558	0.000150483	4146645
D. melanogaster	M19_testes_2	0.0366495	0.292463	0.147848	0.144615	0.0784727	0.0783302	0.00014252	0.0642518	0.0303382	0.0339135	0.0848814	0.0847763	0.000105047	4883509
D. melanogaster	M19_ovary_1	0.0202318	na	na	na	0.154981	0.154964	1.63186e-05	0.0897303	0.0763887	0.0133416	0.0212886	0.0212257	6.28988e-05	9682214
D. melanogaster	M19_ovary_2	0.0222123	na	na	na	0.206967	0.20695	1.75418e-05	0.119185	0.105882	0.0133026	0.0253682	0.0253092	5.89404e-05	11401342
D. simulans	w(501)_testes	0.0214537	na	na	na	0.0798902	0.0796544	0.000235808	0.0165013	0.0074443	0.00905702	0.067412	0.0673298	8.21238e-05	8803780
D. simulans	Makindu_ovary	0.00200761	na	na	na	0.143836	0.143836	1.39317e-07	0.0748422	0.000870501	0.0739717	0.00350552	0.00348658	1.89471e-05	43067173
D. simulans	Chicharo_ovary	0.00405025	na	na	na	0.166208	0.166208	2.33886e-07	0.106384	0.00155212	0.104832	0.0052036	0.0051655	3.80974e-05	38480297
D. simulans	w(501)_ovary	0.00889183	na	na	na	0.0921607	0.0921599	7.96949e-07	0.0478496	0.00154382	0.0463058	0.00552406	0.00536307	0.000160984	22586125
D. melanogaster	w(1118)_ovary	0.0138599	na	na	na	0.0748533	0.0748191	3.41864e-05	0.0535655	0.052256	0.00130951	0.00140546	0.00139431	1.11545e-05	4813479
#piRNAs (23-30nt)
Species	strain	piRNA_total	piRNA_TE	piRNA_nonTE							0.446674	0.446671	2.63127e-06				0.309886	0.3084	0.00148614	0.00889536	0.00887369	2.16641e-05	36661359
D. melanogaster	M19_testes_1	1226617	221252	1005365
D. melanogaster	M19_testes_2	1139442	249360	890082
D. melanogaster	M19_ovary_1	5667104	3552307	2114797
D. melanogaster	M19_ovary_2	5623966	3459901	2164065
D. simulans	w(501)_testes	2930538	1999438	931100
D. simulans	Makindu_ovary	30891150	20271238	10619912
D. simulans	Chicharo_ovary	25942974	17115355	8827619
D. simulans	w(501)_ovary	13534394	8588941	4945453
D. melanogaster	w(1118)_ovary	3373771	2095735	1278036
