# Supplementary material for: piRNA and Transposon Dynamics in Drosophila: A Female Story
Source: Genome Biol Evol. 2020 May 12;12(6):931–47. doi: 10.1093/gbe/evaa094 (PMC7337185; doi:10.1093/gbe/evaa094)
Supplement: evaa094_Supplementary_Data [file evaa094_supplementary_data.zip › TableS4_pi_RNA_clusters_localisation.xlsx]

## Sheet: D.melanogaster
Chromosome	Position on chromosome	Normalized # of piRNAs in testes	Normalized # of piRNAs in ovaries
2L	1	0	0
2L	1001	0	0
2L	2001	0	0
2L	3001	0	0
2L	4001	0	0
2L	5001	0	0
2L	6001	0	0
2L	7001	0	0
2L	8001	0	0
2L	9001	0	75.8587
2L	10001	0	166.889
2L	11001	0	0
2L	12001	0	0
2L	13001	0	0
2L	14001	0	45.5152
2L	15001	0	0
2L	16001	0	0
2L	17001	0	0
2L	18001	0	0
2L	19001	0	0
2L	20001	0	0
2L	21001	0	0
2L	22001	0	60.687
2L	23001	0	45.5152
2L	24001	0	91.0305
2L	25001	0	45.5152
2L	26001	0	0
2L	27001	0	0
2L	28001	0	0
2L	29001	0	0
2L	30001	0	0
2L	31001	0	0
2L	32001	0	0
2L	33001	0	0
2L	34001	0	0
2L	35001	0	0
2L	36001	0	0
2L	37001	0	0
2L	38001	0	0
2L	39001	0	0
2L	40001	0	0
2L	41001	0	0
2L	42001	0	0
2L	43001	0	0
2L	44001	0	0
2L	45001	0	0
2L	46001	0	0
2L	47001	0	0
2L	48001	0	0
2L	49001	0	0
2L	50001	0	0
2L	51001	0	0
2L	52001	0	0
2L	53001	0	0
2L	54001	0	0
2L	55001	0	0
2L	56001	0	0
2L	57001	0	0
2L	58001	0	0
2L	59001	0	0
2L	60001	0	0
2L	61001	0	0
2L	62001	0	0
2L	63001	0	0
2L	64001	0	0
2L	65001	0	0
2L	66001	0	0
2L	67001	0	0
2L	68001	0	0
2L	69001	0	0
2L	70001	0	0
2L	71001	0	0
2L	72001	0	0
2L	73001	0	367.915
2L	74001	0	30.3435
2L	75001	0	94.8234
2L	76001	0	0
2L	77001	0	0
2L	78001	0	0
2L	79001	0	0
2L	80001	0	0
2L	81001	0	0
2L	82001	0	0
2L	83001	0	0
2L	84001	0	0
2L	85001	0	0
2L	86001	0	0
2L	87001	0	0
2L	88001	0	0
2L	89001	0	0
2L	90001	0	0
2L	91001	0	0
2L	92001	0	0
2L	93001	0	0
2L	94001	0	0
2L	95001	0	0
2L	96001	0	0
2L	97001	0	0
2L	98001	0	0
2L	99001	0	0
2L	100001	0	0
2L	101001	0	0
2L	102001	0	0
2L	103001	0	0
2L	104001	0	0
2L	105001	0	0
2L	106001	0	0
2L	107001	0	0
2L	108001	0	0
2L	109001	0	0
2L	110001	0	0
2L	111001	0	0
2L	112001	0	0
2L	113001	0	144.132
2L	114001	0	72.0658
2L	115001	0	0
2L	116001	0	0
2L	117001	0	0
2L	118001	0	0
2L	119001	0	0
2L	120001	0	0
2L	121001	0	0
2L	122001	0	128.96
2L	123001	7.80747	352.743
2L	124001	0	18.9647
2L	125001	0	0
2L	126001	0	0
2L	127001	0	0
2L	128001	0	0
2L	129001	0	0
2L	130001	0	0
2L	131001	0	0
2L	132001	0	0
2L	133001	0	0
2L	134001	0	0
2L	135001	0	0
2L	136001	0	0
2L	137001	0	0
2L	138001	0	0
2L	139001	0	0
2L	140001	0	0
2L	141001	0	0
2L	142001	0	0
2L	143001	0	0
2L	144001	0	0
2L	145001	0	0
2L	146001	0	0
2L	147001	0	0
2L	148001	0	0
2L	149001	0	0
2L	150001	0	0
2L	151001	0	0
2L	152001	0	0
2L	153001	0	0
2L	154001	0	0
2L	155001	0	0
2L	156001	0	0
2L	157001	0	0
2L	158001	0	0
2L	159001	0	0
2L	160001	0	0
2L	161001	0	0
2L	162001	0	0
2L	163001	0	0
2L	164001	0	0
2L	165001	0	0
2L	166001	0	0
2L	167001	0	0
2L	168001	0	0
2L	169001	0	0
2L	170001	0	0
2L	171001	0	0
2L	172001	0	0
2L	173001	0	0
2L	174001	0	0
2L	175001	0	0
2L	176001	0	0
2L	177001	0	0
2L	178001	0	0
2L	179001	0	0
2L	180001	0	0
2L	181001	0	22.7576
2L	182001	0	0
2L	183001	0	0
2L	184001	0	0
2L	185001	0	0
2L	186001	0	0
2L	187001	0	0
2L	188001	0	0
2L	189001	0	0
2L	190001	0	0
2L	191001	0	0
2L	192001	0	0
2L	193001	0	0
2L	194001	0	0
2L	195001	0	0
2L	196001	0	0
2L	197001	0	0
2L	198001	0	18.9647
2L	199001	0	0
2L	200001	0	0
2L	201001	0	0
2L	202001	0	0
2L	203001	0	0
2L	204001	0	0
2L	205001	0	0
2L	206001	0	0
2L	207001	0	0
2L	208001	0	0
2L	209001	0	0
2L	210001	0	0
2L	211001	0	34.1364
2L	212001	0	18.9647
2L	213001	0	34.1364
2L	214001	0	30.3435
2L	215001	0	18.9647
2L	216001	0	0
2L	217001	0	0
2L	218001	0	0
2L	219001	0	0
2L	220001	0	0
2L	221001	0	0
2L	222001	0	0
2L	223001	0	26.5506
2L	224001	0	0
2L	225001	0	0
2L	226001	0	0
2L	227001	0	0
2L	228001	0	18.9647
2L	229001	0	0
2L	230001	0	0
2L	231001	0	0
2L	232001	0	0
2L	233001	0	0
2L	234001	0	18.9647
2L	235001	0	0
2L	236001	0	0
2L	237001	0	0
2L	238001	0	0
2L	239001	0	22.7576
2L	240001	0	0
2L	241001	0	0
2L	242001	0	0
2L	243001	0	341.364
2L	244001	0	0
2L	245001	0	0
2L	246001	0	0
2L	247001	0	0
2L	248001	0	0
2L	249001	0	0
2L	250001	0	0
2L	251001	0	0
2L	252001	0	0
2L	253001	0	0
2L	254001	0	0
2L	255001	0	0
2L	256001	0	0
2L	257001	0	0
2L	258001	0	0
2L	259001	0	0
2L	260001	0	18.9647
2L	261001	0	0
2L	262001	0	0
2L	263001	0	0
2L	264001	0	0
2L	265001	0	0
2L	266001	0	0
2L	267001	0	0
2L	268001	0	0
2L	269001	0	0
2L	270001	0	0
2L	271001	0	0
2L	272001	0	0
2L	273001	0	0
2L	274001	0	0
2L	275001	0	0
2L	276001	0	0
2L	277001	0	0
2L	278001	0	0
2L	279001	0	0
2L	280001	0	0
2L	281001	0	0
2L	282001	0	0
2L	283001	0	0
2L	284001	0	0
2L	285001	0	0
2L	286001	0	0
2L	287001	0	0
2L	288001	0	0
2L	289001	0	0
2L	290001	0	0
2L	291001	0	0
2L	292001	0	0
2L	293001	0	0
2L	294001	0	0
2L	295001	0	0
2L	296001	0	0
2L	297001	0	0
2L	298001	0	0
2L	299001	0	26.5506
2L	300001	0	0
2L	301001	0	0
2L	302001	0	0
2L	303001	0	0
2L	304001	0	30.3435
2L	305001	0	34.1364
2L	306001	0	0
2L	307001	0	0
2L	308001	0	0
2L	309001	0	0
2L	310001	0	0
2L	311001	0	0
2L	312001	0	0
2L	313001	0	0
2L	314001	0	0
2L	315001	0	0
2L	316001	0	0
2L	317001	0	0
2L	318001	0	0
2L	319001	0	0
2L	320001	0	0
2L	321001	0	0
2L	322001	0	0
2L	323001	0	0
2L	324001	0	0
2L	325001	0	0
2L	326001	0	0
2L	327001	0	0
2L	328001	0	0
2L	329001	3.90373	0
2L	330001	0	0
2L	331001	0	0
2L	332001	0	0
2L	333001	0	0
2L	334001	0	0
2L	335001	0	0
2L	336001	0	0
2L	337001	0	0
2L	338001	0	0
2L	339001	0	0
2L	340001	0	0
2L	341001	0	0
2L	342001	0	0
2L	343001	0	0
2L	344001	0	0
2L	345001	0	0
2L	346001	0	0
2L	347001	0	0
2L	348001	0	0
2L	349001	0	0
2L	350001	0	0
2L	351001	0	0
2L	352001	0	0
2L	353001	0	0
2L	354001	0	0
2L	355001	0	0
2L	356001	0	0
2L	357001	0	0
2L	358001	0	0
2L	359001	0	0
2L	360001	0	0
2L	361001	0	0
2L	362001	0	0
2L	363001	0	0
2L	364001	0	0
2L	365001	0	0
2L	366001	0	0
2L	367001	0	0
2L	368001	0	0
2L	369001	0	0
2L	370001	0	0
2L	371001	0	0
2L	372001	0	0
2L	373001	0	0
2L	374001	0	0
2L	375001	0	0
2L	376001	0	0
2L	377001	0	0
2L	378001	0	0
2L	379001	0	0
2L	380001	0	0
2L	381001	0	0
2L	382001	0	0
2L	383001	0	0
2L	384001	0	0
2L	385001	0	0
2L	386001	0	0
2L	387001	0	0
2L	388001	0	0
2L	389001	0	0
2L	390001	0	0
2L	391001	0	0
2L	392001	0	0
2L	393001	0	0
2L	394001	0	0
2L	395001	0	0
2L	396001	0	0
2L	397001	0	0
2L	398001	0	0
2L	399001	0	0
2L	400001	0	0
2L	401001	0	0
2L	402001	0	0
2L	403001	0	0
2L	404001	0	0
2L	405001	0	0
2L	406001	0	0
2L	407001	0	0
2L	408001	0	0
2L	409001	0	0
2L	410001	0	26.5506
2L	411001	0	18.9647
2L	412001	0	0
2L	413001	0	0
2L	414001	0	0
2L	415001	0	0
2L	416001	0	0
2L	417001	0	26.5506
2L	418001	0	49.3082
2L	419001	0	18.9647
2L	420001	12.4919	204.819
2L	421001	0	0
2L	422001	0	0
2L	423001	0	0
2L	424001	0	0
2L	425001	0	0
2L	426001	0	0
2L	427001	0	0
2L	428001	0	0
2L	429001	0	0
2L	430001	0	0
2L	431001	0	0
2L	432001	0	0
2L	433001	0	0
2L	434001	0	0
2L	435001	0	0
2L	436001	0	0
2L	437001	0	0
2L	438001	0	0
2L	439001	0	0
2L	440001	0	0
2L	441001	0	0
2L	442001	0	0
2L	443001	0	0
2L	444001	0	0
2L	445001	0	0
2L	446001	0	0
2L	447001	0	0
2L	448001	0	45.5152
2L	449001	0	18.9647
2L	450001	0	0
2L	451001	0	0
2L	452001	0	0
2L	453001	0	0
2L	454001	0	0
2L	455001	0	0
2L	456001	0	0
2L	457001	0	0
2L	458001	0	0
2L	459001	0	0
2L	460001	0	0
2L	461001	0	0
2L	462001	0	0
2L	463001	0	0
2L	464001	0	0
2L	465001	0	0
2L	466001	0	0
2L	467001	0	0
2L	468001	0	0
2L	469001	0	0
2L	470001	0	0
2L	471001	0	0
2L	472001	0	0
2L	473001	0	0
2L	474001	0	0
2L	475001	0	0
2L	476001	0	0
2L	477001	0	0
2L	478001	0	0
2L	479001	0	0
2L	480001	0	0
2L	481001	0	0
2L	482001	0	0
2L	483001	0	0
2L	484001	0	0
2L	485001	0	18.9647
2L	486001	0	0
2L	487001	0	22.7576
2L	488001	0	0
2L	489001	0	0
2L	490001	0	0
2L	491001	0	0
2L	492001	0	0
2L	493001	0	0
2L	494001	0	0
2L	495001	0	0
2L	496001	0	0
2L	497001	0	0
2L	498001	0	0
2L	499001	0	0
2L	500001	0	0
2L	501001	0	0
2L	502001	0	0
2L	503001	0	0
2L	504001	0	0
2L	505001	0	0
2L	506001	0	0
2L	507001	0	0
2L	508001	0	0
2L	509001	0	0
2L	510001	0	0
2L	511001	0	0
2L	512001	0	0
2L	513001	0	0
2L	514001	0	0
2L	515001	0	0
2L	516001	0	0
2L	517001	0	0
2L	518001	0	0
2L	519001	0	0
2L	520001	0	0
2L	521001	0	0
2L	522001	0	0
2L	523001	0	0
2L	524001	0	0
2L	525001	0	0
2L	526001	0	0
2L	527001	0	0
2L	528001	0	0
2L	529001	0	0
2L	530001	0	0
2L	531001	0	0
2L	532001	0	0
2L	533001	0	0
2L	534001	0	0
2L	535001	0	0
2L	536001	0	0
2L	537001	0	0
2L	538001	0	0
2L	539001	0	0
2L	540001	0	0
2L	541001	0	0
2L	542001	0	0
2L	543001	0	0
2L	544001	0	0
2L	545001	0	0
2L	546001	0	0
2L	547001	0	0
2L	548001	0	0
2L	549001	0	0
2L	550001	0	0
2L	551001	0	0
2L	552001	0	0
2L	553001	0	0
2L	554001	0	0
2L	555001	0	0
2L	556001	0	0
2L	557001	0	0
2L	558001	0	0
2L	559001	0	0
2L	560001	0	0
2L	561001	0	0
2L	562001	0	0
2L	563001	0	0
2L	564001	0	0
2L	565001	0	0
2L	566001	0	0
2L	567001	0	0
2L	568001	0	0
2L	569001	0	0
2L	570001	0	0
2L	571001	0	0
2L	572001	0	0
2L	573001	0	0
2L	574001	0	0
2L	575001	0	0
2L	576001	0	0
2L	577001	0	0
2L	578001	0	0
2L	579001	0	0
2L	580001	0	0
2L	581001	0	0
2L	582001	0	0
2L	583001	0	0
2L	584001	0	0
2L	585001	0	22.7576
2L	586001	0	30.3435
2L	587001	0	0
2L	588001	0	0
2L	589001	0	0
2L	590001	0	0
2L	591001	0	0
2L	592001	0	0
2L	593001	0	0
2L	594001	0	0
2L	595001	0	0
2L	596001	0	0
2L	597001	0	0
2L	598001	0	0
2L	599001	0	0
2L	600001	0	0
2L	601001	0	0
2L	602001	0	0
2L	603001	0	0
2L	604001	0	0
2L	605001	0	0
2L	606001	0	0
2L	607001	0	0
2L	608001	0	0
2L	609001	0	0
2L	610001	0	0
2L	611001	0	0
2L	612001	0	0
2L	613001	0	0
2L	614001	0	0
2L	615001	0	0
2L	616001	0	0
2L	617001	0	0
2L	618001	0	0
2L	619001	0	0
2L	620001	0	0
2L	621001	0	0
2L	622001	0	0
2L	623001	0	0
2L	624001	0	0
2L	625001	0	0
2L	626001	0	0
2L	627001	0	0
2L	628001	0	0
2L	629001	0	0
2L	630001	0	0
2L	631001	0	0
2L	632001	0	0
2L	633001	0	0
2L	634001	0	0
2L	635001	0	0
2L	636001	0	0
2L	637001	0	0
2L	638001	0	0
2L	639001	0	0
2L	640001	0	0
2L	641001	0	0
2L	642001	0	0
2L	643001	0	0
2L	644001	0	0
2L	645001	0	0
2L	646001	0	0
2L	647001	0	0
2L	648001	0	0
2L	649001	0	0
2L	650001	0	0
2L	651001	0	0
2L	652001	0	0
2L	653001	0	0
2L	654001	0	0
2L	655001	0	0
2L	656001	0	0
2L	657001	0	0
2L	658001	0	0
2L	659001	0	0
2L	660001	0	0
2L	661001	0	18.9647
2L	662001	0	0
2L	663001	0	0
2L	664001	0	0
2L	665001	0	0
2L	666001	0	0
2L	667001	0	0
2L	668001	0	0
2L	669001	0	0
2L	670001	0	0
2L	671001	0	0
2L	672001	0	0
2L	673001	0	0
2L	674001	0	0
2L	675001	0	0
2L	676001	0	0
2L	677001	0	0
2L	678001	0	0
2L	679001	0	0
2L	680001	0	0
2L	681001	0	0
2L	682001	0	0
2L	683001	0	0
2L	684001	0	0
2L	685001	0	0
2L	686001	0	0
2L	687001	0	0
2L	688001	0	0
2L	689001	0	0
2L	690001	0	0
2L	691001	0	0
2L	692001	0	0
2L	693001	0	0
2L	694001	0	0
2L	695001	0	0
2L	696001	0	0
2L	697001	0	0
2L	698001	0	0
2L	699001	0	0
2L	700001	0	0
2L	701001	0	0
2L	702001	0	0
2L	703001	0	0
2L	704001	0	0
2L	705001	0	0
2L	706001	0	0
2L	707001	0	0
2L	708001	0	0
2L	709001	0	0
2L	710001	0	0
2L	711001	0	0
2L	712001	0	0
2L	713001	0	0
2L	714001	0	0
2L	715001	0	0
2L	716001	0	0
2L	717001	0	0
2L	718001	0	22.7576
2L	719001	0	0
2L	720001	0	0
2L	721001	0	0
2L	722001	0	0
2L	723001	0	0
2L	724001	0	0
2L	725001	0	0
2L	726001	0	0
2L	727001	0	0
2L	728001	0	0
2L	729001	0	0
2L	730001	0	0
2L	731001	0	0
2L	732001	0	0
2L	733001	0	0
2L	734001	0	0
2L	735001	0	0
2L	736001	0	0
2L	737001	0	0
2L	738001	0	0
2L	739001	0	0
2L	740001	0	0
2L	741001	0	0
2L	742001	0	0
2L	743001	0	0
2L	744001	0	0
2L	745001	0	0
2L	746001	0	0
2L	747001	0	0
2L	748001	0	0
2L	749001	0	0
2L	750001	0	0
2L	751001	0	0
2L	752001	0	0
2L	753001	0	0
2L	754001	0	0
2L	755001	0	0
2L	756001	0	0
2L	757001	0	0
2L	758001	0	0
2L	759001	0	0
2L	760001	0	0
2L	761001	0	0
2L	762001	0	0
2L	763001	0	0
2L	764001	0	0
2L	765001	0	0
2L	766001	0	0
2L	767001	0	0
2L	768001	0	0
2L	769001	0	0
2L	770001	0	0
2L	771001	0	0
2L	772001	0	0
2L	773001	5.46523	0
2L	774001	0	0
2L	775001	0	0
2L	776001	0	0
2L	777001	0	0
2L	778001	0	0
2L	779001	0	0
2L	780001	0	0
2L	781001	0	0
2L	782001	0	0
2L	783001	0	0
2L	784001	0	0
2L	785001	0	0
2L	786001	0	0
2L	787001	0	0
2L	788001	0	0
2L	789001	0	0
2L	790001	0	0
2L	791001	0	0
2L	792001	0	0
2L	793001	0	0
2L	794001	0	0
2L	795001	0	0
2L	796001	0	0
2L	797001	0	0
2L	798001	0	0
2L	799001	0	0
2L	800001	0	0
2L	801001	0	0
2L	802001	0	0
2L	803001	0	0
2L	804001	0	0
2L	805001	0	0
2L	806001	0	0
2L	807001	0	0
2L	808001	0	0
2L	809001	0	0
2L	810001	0	0
2L	811001	0	0
2L	812001	0	0
2L	813001	0	0
2L	814001	0	0
2L	815001	0	0
2L	816001	0	0
2L	817001	0	0
2L	818001	0	0
2L	819001	0	0
2L	820001	0	0
2L	821001	0	0
2L	822001	0	0
2L	823001	0	0
2L	824001	0	0
2L	825001	0	0
2L	826001	0	0
2L	827001	0	0
2L	828001	0	0
2L	829001	0	0
2L	830001	0	0
2L	831001	0	0
2L	832001	0	22.7576
2L	833001	0	0
2L	834001	0	49.3082
2L	835001	0	0
2L	836001	0	0
2L	837001	0	0
2L	838001	0	18.9647
2L	839001	0	64.4799
2L	840001	0	49.3082
2L	841001	0	26.5506
2L	842001	0	30.3435
2L	843001	0	22.7576
2L	844001	0	0
2L	845001	0	0
2L	846001	0	0
2L	847001	0	0
2L	848001	0	0
2L	849001	0	0
2L	850001	0	0
2L	851001	0	0
2L	852001	0	0
2L	853001	0	0
2L	854001	0	0
2L	855001	0	0
2L	856001	0	0
2L	857001	99.9356	0
2L	858001	0	0
2L	859001	0	0
2L	860001	0	0
2L	861001	0	0
2L	862001	0	0
2L	863001	0	0
2L	864001	0	0
2L	865001	0	0
2L	866001	0	0
2L	867001	0	0
2L	868001	0	0
2L	869001	0	0
2L	870001	0	0
2L	871001	0	0
2L	872001	0	0
2L	873001	0	0
2L	874001	0	0
2L	875001	0	0
2L	876001	0	0
2L	877001	0	0
2L	878001	0	0
2L	879001	0	0
2L	880001	0	0
2L	881001	0	0
2L	882001	0	0
2L	883001	0	0
2L	884001	0	0
2L	885001	0	0
2L	886001	0	0
2L	887001	0	0
2L	888001	0	0
2L	889001	0	0
2L	890001	0	0
2L	891001	0	0
2L	892001	0	0
2L	893001	0	0
2L	894001	0	0
2L	895001	0	0
2L	896001	0	0
2L	897001	0	0
2L	898001	0	0
2L	899001	0	0
2L	900001	0	0
2L	901001	0	0
2L	902001	0	0
2L	903001	0	0
2L	904001	0	34.1364
2L	905001	0	0
2L	906001	0	0
2L	907001	0	0
2L	908001	0	0
2L	909001	0	0
2L	910001	0	0
2L	911001	0	0
2L	912001	0	0
2L	913001	0	0
2L	914001	0	0
2L	915001	0	0
2L	916001	0	0
2L	917001	0	0
2L	918001	0	0
2L	919001	0	0
2L	920001	0	0
2L	921001	0	0
2L	922001	0	0
2L	923001	0	0
2L	924001	0	0
2L	925001	0	0
2L	926001	0	0
2L	927001	0	0
2L	928001	0	0
2L	929001	0	0
2L	930001	0	0
2L	931001	0	0
2L	932001	0	0
2L	933001	0	0
2L	934001	0	0
2L	935001	0	0
2L	936001	0	0
2L	937001	0	0
2L	938001	0	0
2L	939001	0	0
2L	940001	0	0
2L	941001	0	0
2L	942001	0	0
2L	943001	0	0
2L	944001	0	0
2L	945001	0	0
2L	946001	0	0
2L	947001	0	0
2L	948001	0	0
2L	949001	0	0
2L	950001	0	0
2L	951001	0	0
2L	952001	0	0
2L	953001	0	0
2L	954001	0	0
2L	955001	0	0
2L	956001	0	0
2L	957001	0	0
2L	958001	0	0
2L	959001	0	0
2L	960001	0	0
2L	961001	0	0
2L	962001	0	0
2L	963001	0	0
2L	964001	0	0
2L	965001	0	0
2L	966001	0	0
2L	967001	0	0
2L	968001	0	0
2L	969001	0	0
2L	970001	0	0
2L	971001	0	0
2L	972001	0	0
2L	973001	0	0
2L	974001	0	0
2L	975001	0	0
2L	976001	0	0
2L	977001	0	0
2L	978001	0	0
2L	979001	0	0
2L	980001	0	0
2L	981001	0	0
2L	982001	0	0
2L	983001	0	0
2L	984001	0	0
2L	985001	0	0
2L	986001	0	0
2L	987001	0	0
2L	988001	0	0
2L	989001	0	0
2L	990001	0	0
2L	991001	0	0
2L	992001	0	0
2L	993001	0	0
2L	994001	0	0
2L	995001	0	0
2L	996001	0	0
2L	997001	0	0
2L	998001	0	0
2L	999001	0	0
2L	1000001	0	0
2L	1001001	0	0
2L	1002001	0	0
2L	1003001	0	0
2L	1004001	0	0
2L	1005001	0	0
2L	1006001	0	0
2L	1007001	0	0
2L	1008001	0	0
2L	1009001	0	0
2L	1010001	0	0
2L	1011001	0	0
2L	1012001	0	0
2L	1013001	0	0
2L	1014001	0	0
2L	1015001	0	0
2L	1016001	0	0
2L	1017001	0	0
2L	1018001	0	0
2L	1019001	0	0
2L	1020001	0	0
2L	1021001	0	0
2L	1022001	0	0
2L	1023001	0	0
2L	1024001	0	0
2L	1025001	0	0
2L	1026001	0	0
2L	1027001	0	0
2L	1028001	0	0
2L	1029001	0	0
2L	1030001	0	0
2L	1031001	0	0
2L	1032001	0	0
2L	1033001	0	0
2L	1034001	0	0
2L	1035001	0	0
2L	1036001	0	0
2L	1037001	0	0
2L	1038001	0	0
2L	1039001	0	0
2L	1040001	0	0
2L	1041001	0	0
2L	1042001	0	0
2L	1043001	0	0
2L	1044001	0	0
2L	1045001	0	0
2L	1046001	0	0
2L	1047001	0	0
2L	1048001	0	0
2L	1049001	0	0
2L	1050001	0	0
2L	1051001	0	0
2L	1052001	0	0
2L	1053001	0	0
2L	1054001	0	0
2L	1055001	0	0
2L	1056001	0	0
2L	1057001	0	0
2L	1058001	0	0
2L	1059001	0	0
2L	1060001	0	0
2L	1061001	0	0
2L	1062001	0	0
2L	1063001	0	0
2L	1064001	0	0
2L	1065001	0	0
2L	1066001	0	0
2L	1067001	0	0
2L	1068001	0	0
2L	1069001	0	0
2L	1070001	0	0
2L	1071001	0	0
2L	1072001	0	0
2L	1073001	0	0
2L	1074001	0	0
2L	1075001	0	0
2L	1076001	0	0
2L	1077001	0	0
2L	1078001	0	0
2L	1079001	0	0
2L	1080001	0	0
2L	1081001	0	0
2L	1082001	0	0
2L	1083001	0	30.3435
2L	1084001	0	0
2L	1085001	0	0
2L	1086001	0	0
2L	1087001	0	0
2L	1088001	0	0
2L	1089001	0	0
2L	1090001	0	0
2L	1091001	0	0
2L	1092001	0	0
2L	1093001	0	0
2L	1094001	0	0
2L	1095001	0	0
2L	1096001	0	0
2L	1097001	0	0
2L	1098001	0	0
2L	1099001	0	0
2L	1100001	0	0
2L	1101001	0	0
2L	1102001	0	0
2L	1103001	0	0
2L	1104001	0	0
2L	1105001	0	0
2L	1106001	0	0
2L	1107001	0	0
2L	1108001	0	0
2L	1109001	0	0
2L	1110001	0	0
2L	1111001	0	0
2L	1112001	0	0
2L	1113001	0	0
2L	1114001	0	0
2L	1115001	0	37.9294
2L	1116001	0	0
2L	1117001	0	0
2L	1118001	0	0
2L	1119001	0	22.7576
2L	1120001	0	0
2L	1121001	0	0
2L	1122001	0	0
2L	1123001	0	0
2L	1124001	0	0
2L	1125001	0	0
2L	1126001	0	0
2L	1127001	0	0
2L	1128001	0	0
2L	1129001	0	0
2L	1130001	0	0
2L	1131001	0	0
2L	1132001	0	0
2L	1133001	0	0
2L	1134001	0	0
2L	1135001	0	0
2L	1136001	0	0
2L	1137001	0	0
2L	1138001	0	0
2L	1139001	0	0
2L	1140001	0	0
2L	1141001	0	0
2L	1142001	0	0
2L	1143001	0	0
2L	1144001	0	0
2L	1145001	0	0
2L	1146001	0	0
2L	1147001	0	0
2L	1148001	0	0
2L	1149001	0	0
2L	1150001	0	0
2L	1151001	0	30.3435
2L	1152001	0	0
2L	1153001	0	0
2L	1154001	0	0
2L	1155001	0	0
2L	1156001	0	0
2L	1157001	0	0
2L	1158001	0	0
2L	1159001	0	0
2L	1160001	0	0
2L	1161001	0	0
2L	1162001	0	0
2L	1163001	0	0
2L	1164001	0	0
2L	1165001	0	0
2L	1166001	0	0
2L	1167001	0	0
2L	1168001	0	0
2L	1169001	0	0
2L	1170001	0	0
2L	1171001	0	0
2L	1172001	0	0
2L	1173001	0	0
2L	1174001	0	0
2L	1175001	0	0
2L	1176001	0	0
2L	1177001	0	0
2L	1178001	0	0
2L	1179001	0	0
2L	1180001	0	0
2L	1181001	0	0
2L	1182001	0	0
2L	1183001	0	0
2L	1184001	0	0
2L	1185001	0	0
2L	1186001	0	0
2L	1187001	0	0
2L	1188001	0	0
2L	1189001	0	0
2L	1190001	0	0
2L	1191001	0	0
2L	1192001	0	0
2L	1193001	0	0
2L	1194001	0	0
2L	1195001	0	0
2L	1196001	0	0
2L	1197001	0	0
2L	1198001	0	0
2L	1199001	0	0
2L	1200001	0	0
2L	1201001	0	0
2L	1202001	0	0
2L	1203001	0	0
2L	1204001	0	0
2L	1205001	0	0
2L	1206001	0	0
2L	1207001	0	0
2L	1208001	0	0
2L	1209001	0	0
2L	1210001	0	0
2L	1211001	0	0
2L	1212001	0	0
2L	1213001	0	0
2L	1214001	0	0
2L	1215001	0	0
2L	1216001	0	0
2L	1217001	0	0
2L	1218001	0	0
2L	1219001	0	0
2L	1220001	0	0
2L	1221001	0	0
2L	1222001	0	0
2L	1223001	0	0
2L	1224001	0	0
2L	1225001	0	0
2L	1226001	0	0
2L	1227001	0	0
2L	1228001	0	0
2L	1229001	0	0
2L	1230001	0	0
2L	1231001	0	0
2L	1232001	0	0
2L	1233001	0	0
2L	1234001	0	0
2L	1235001	0	0
2L	1236001	0	0
2L	1237001	0	0
2L	1238001	0	0
2L	1239001	0	0
2L	1240001	0	0
2L	1241001	0	0
2L	1242001	0	0
2L	1243001	0	0
2L	1244001	0	0
2L	1245001	0	0
2L	1246001	0	0
2L	1247001	0	0
2L	1248001	0	0
2L	1249001	0	0
2L	1250001	0	0
2L	1251001	0	0
2L	1252001	0	0
2L	1253001	0	0
2L	1254001	0	0
2L	1255001	0	0
2L	1256001	0	0
2L	1257001	0	0
2L	1258001	0	0
2L	1259001	0	0
2L	1260001	0	0
2L	1261001	0	0
2L	1262001	0	0
2L	1263001	0	0
2L	1264001	0	0
2L	1265001	0	0
2L	1266001	0	0
2L	1267001	0	0
2L	1268001	0	0
2L	1269001	0	0
2L	1270001	0	0
2L	1271001	0	0
2L	1272001	0	0
2L	1273001	0	0
2L	1274001	0	0
2L	1275001	0	0
2L	1276001	0	0
2L	1277001	0	0
2L	1278001	0	0
2L	1279001	0	0
2L	1280001	0	0
2L	1281001	0	0
2L	1282001	0	0
2L	1283001	0	0
2L	1284001	0	0
2L	1285001	0	0
2L	1286001	0	0
2L	1287001	0	0
2L	1288001	0	0
2L	1289001	0	0
2L	1290001	0	0
2L	1291001	0	0
2L	1292001	0	0
2L	1293001	0	0
2L	1294001	0	0
2L	1295001	0	0
2L	1296001	0	0
2L	1297001	0	0
2L	1298001	0	0
2L	1299001	0	0
2L	1300001	0	0
2L	1301001	0	0
2L	1302001	0	0
2L	1303001	0	0
2L	1304001	0	0
2L	1305001	0	0
2L	1306001	0	0
2L	1307001	0	0
2L	1308001	0	0
2L	1309001	0	0
2L	1310001	0	0
2L	1311001	0	0
2L	1312001	0	0
2L	1313001	0	0
2L	1314001	0	0
2L	1315001	0	0
2L	1316001	0	0
2L	1317001	0	0
2L	1318001	0	0
2L	1319001	0	0
2L	1320001	0	0
2L	1321001	0	0
2L	1322001	0	0
2L	1323001	0	0
2L	1324001	0	0
2L	1325001	0	0
2L	1326001	0	0
2L	1327001	0	0
2L	1328001	0	0
2L	1329001	0	0
2L	1330001	0	0
2L	1331001	0	0
2L	1332001	0	0
2L	1333001	0	0
2L	1334001	0	0
2L	1335001	0	0
2L	1336001	0	0
2L	1337001	0	0
2L	1338001	0	0
2L	1339001	0	0
2L	1340001	0	0
2L	1341001	0	0
2L	1342001	0	0
2L	1343001	0	0
2L	1344001	0	0
2L	1345001	0	0
2L	1346001	0	0
2L	1347001	0	0
2L	1348001	0	0
2L	1349001	0	0
2L	1350001	0	0
2L	1351001	0	0
2L	1352001	0	0
2L	1353001	0	0
2L	1354001	0	0
2L	1355001	0	0
2L	1356001	0	0
2L	1357001	0	0
2L	1358001	0	0
2L	1359001	0	0
2L	1360001	0	0
2L	1361001	0	0
2L	1362001	0	0
2L	1363001	0	0
2L	1364001	0	0
2L	1365001	0	0
2L	1366001	0	0
2L	1367001	0	0
2L	1368001	0	0
2L	1369001	0	0
2L	1370001	0	0
2L	1371001	0	0
2L	1372001	0	0
2L	1373001	0	0
2L	1374001	0	0
2L	1375001	0	0
2L	1376001	0	0
2L	1377001	0	0
2L	1378001	0	0
2L	1379001	0	0
2L	1380001	0	0
2L	1381001	0	0
2L	1382001	0	0
2L	1383001	0	0
2L	1384001	0	0
2L	1385001	0	0
2L	1386001	0	0
2L	1387001	0	0
2L	1388001	0	0
2L	1389001	0	0
2L	1390001	0	0
2L	1391001	0	0
2L	1392001	0	0
2L	1393001	0	0
2L	1394001	0	0
2L	1395001	0	0
2L	1396001	0	0
2L	1397001	0	0
2L	1398001	0	0
2L	1399001	0	0
2L	1400001	0	0
2L	1401001	0	0
2L	1402001	0	0
2L	1403001	0	0
2L	1404001	0	0
2L	1405001	0	0
2L	1406001	0	0
2L	1407001	0	0
2L	1408001	0	0
2L	1409001	0	0
2L	1410001	0	0
2L	1411001	0	0
2L	1412001	0	0
2L	1413001	0	0
2L	1414001	0	0
2L	1415001	0	0
2L	1416001	0	0
2L	1417001	0	0
2L	1418001	0	0
2L	1419001	0	0
2L	1420001	0	0
2L	1421001	0	0
2L	1422001	0	0
2L	1423001	0	0
2L	1424001	0	0
2L	1425001	0	0
2L	1426001	0	0
2L	1427001	0	0
2L	1428001	0	0
2L	1429001	0	0
2L	1430001	0	0
2L	1431001	0	0
2L	1432001	0	0
2L	1433001	0	0
2L	1434001	0	0
2L	1435001	0	0
2L	1436001	0	0
2L	1437001	0	0
2L	1438001	0	0
2L	1439001	0	0
2L	1440001	0	0
2L	1441001	0	0
2L	1442001	0	0
2L	1443001	0	0
2L	1444001	0	0
2L	1445001	0	0
2L	1446001	0	0
2L	1447001	0	0
2L	1448001	0	0
2L	1449001	0	0
2L	1450001	0	0
2L	1451001	0	0
2L	1452001	0	0
2L	1453001	0	0
2L	1454001	0	0
2L	1455001	0	0
2L	1456001	0	0
2L	1457001	0	0
2L	1458001	0	0
2L	1459001	0	0
2L	1460001	0	0
2L	1461001	0	0
2L	1462001	0	0
2L	1463001	0	0
2L	1464001	0	0
2L	1465001	0	0
2L	1466001	0	0
2L	1467001	0	0
2L	1468001	0	0
2L	1469001	0	0
2L	1470001	0	0
2L	1471001	0	0
2L	1472001	0	0
2L	1473001	0	0
2L	1474001	0	0
2L	1475001	0	0
2L	1476001	0	0
2L	1477001	0	0
2L	1478001	0	0
2L	1479001	0	0
2L	1480001	0	0
2L	1481001	0	0
2L	1482001	0	0
2L	1483001	0	0
2L	1484001	0	0
2L	1485001	0	0
2L	1486001	0	0
2L	1487001	0	0
2L	1488001	0	0
2L	1489001	0	0
2L	1490001	0	0
2L	1491001	0	0
2L	1492001	0	30.3435
2L	1493001	0	37.9294
2L	1494001	0	0
2L	1495001	0	0
2L	1496001	0	26.5506
2L	1497001	0	30.3435
2L	1498001	0	30.3435
2L	1499001	0	0
2L	1500001	0	0
2L	1501001	0	0
2L	1502001	0	0
2L	1503001	0	0
2L	1504001	0	0
2L	1505001	0	0
2L	1506001	0	0
2L	1507001	0	0
2L	1508001	0	0
2L	1509001	0	0
2L	1510001	0	0
2L	1511001	0	0
2L	1512001	0	0
2L	1513001	0	0
2L	1514001	0	0
2L	1515001	0	0
2L	1516001	0	0
2L	1517001	0	0
2L	1518001	0	0
2L	1519001	0	0
2L	1520001	0	0
2L	1521001	0	0
2L	1522001	0	0
2L	1523001	0	0
2L	1524001	0	0
2L	1525001	0	0
2L	1526001	0	0
2L	1527001	0	0
2L	1528001	0	0
2L	1529001	0	0
2L	1530001	0	0
2L	1531001	0	0
2L	1532001	0	0
2L	1533001	0	0
2L	1534001	0	0
2L	1535001	0	0
2L	1536001	0	0
2L	1537001	0	0
2L	1538001	0	0
2L	1539001	0	0
2L	1540001	0	0
2L	1541001	0	0
2L	1542001	0	0
2L	1543001	0	0
2L	1544001	0	0
2L	1545001	0	0
2L	1546001	0	0
2L	1547001	0	0
2L	1548001	0	0
2L	1549001	0	0
2L	1550001	0	0
2L	1551001	0	0
2L	1552001	0	0
2L	1553001	0	0
2L	1554001	0	0
2L	1555001	0	0
2L	1556001	0	0
2L	1557001	0	0
2L	1558001	0	0
2L	1559001	0	0
2L	1560001	0	0
2L	1561001	0	0
2L	1562001	0	0
2L	1563001	0	0
2L	1564001	0	0
2L	1565001	0	0
2L	1566001	0	0
2L	1567001	0	0
2L	1568001	0	0
2L	1569001	0	0
2L	1570001	0	0
2L	1571001	0	0
2L	1572001	0	0
2L	1573001	0	0
2L	1574001	0	0
2L	1575001	0	0
2L	1576001	0	0
2L	1577001	0	0
2L	1578001	0	0
2L	1579001	0	0
2L	1580001	0	0
2L	1581001	0	0
2L	1582001	0	0
2L	1583001	0	0
2L	1584001	0	0
2L	1585001	0	0
2L	1586001	0	0
2L	1587001	0	0
2L	1588001	0	0
2L	1589001	0	0
2L	1590001	0	0
2L	1591001	0	0
2L	1592001	0	0
2L	1593001	0	0
2L	1594001	0	0
2L	1595001	0	0
2L	1596001	0	0
2L	1597001	0	0
2L	1598001	0	0
2L	1599001	0	0
2L	1600001	0	0
2L	1601001	0	0
2L	1602001	0	0
2L	1603001	0	0
2L	1604001	0	0
2L	1605001	0	0
2L	1606001	0	0
2L	1607001	0	0
2L	1608001	0	0
2L	1609001	0	0
2L	1610001	0	0
2L	1611001	0	0
2L	1612001	0	0
2L	1613001	5.46523	0
2L	1614001	0	0
2L	1615001	0	0
2L	1616001	0	0
2L	1617001	0	0
2L	1618001	0	0
2L	1619001	0	0
2L	1620001	0	0
2L	1621001	0	0
2L	1622001	0	0
2L	1623001	0	0
2L	1624001	0	0
2L	1625001	0	0
2L	1626001	0	0
2L	1627001	0	0
2L	1628001	0	0
2L	1629001	0	0
2L	1630001	0	0
2L	1631001	0	0
2L	1632001	0	0
2L	1633001	0	0
2L	1634001	0	0
2L	1635001	0	0
2L	1636001	0	0
2L	1637001	0	0
2L	1638001	0	0
2L	1639001	0	0
2L	1640001	0	0
2L	1641001	0	0
2L	1642001	0	0
2L	1643001	0	0
2L	1644001	0	0
2L	1645001	0	0
2L	1646001	0	0
2L	1647001	0	0
2L	1648001	0	0
2L	1649001	0	0
2L	1650001	0	0
2L	1651001	0	0
2L	1652001	0	0
2L	1653001	0	0
2L	1654001	0	0
2L	1655001	0	0
2L	1656001	0	0
2L	1657001	0	0
2L	1658001	0	0
2L	1659001	0	0
2L	1660001	0	0
2L	1661001	0	0
2L	1662001	0	0
2L	1663001	0	0
2L	1664001	0	0
2L	1665001	0	0
2L	1666001	0	0
2L	1667001	0	0
2L	1668001	0	0
2L	1669001	0	0
2L	1670001	0	0
2L	1671001	0	0
2L	1672001	0	0
2L	1673001	0	0
2L	1674001	0	0
2L	1675001	0	0
2L	1676001	0	0
2L	1677001	0	0
2L	1678001	0	0
2L	1679001	0	0
2L	1680001	0	0
2L	1681001	0	0
2L	1682001	0	0
2L	1683001	0	0
2L	1684001	0	0
2L	1685001	0	0
2L	1686001	0	0
2L	1687001	0	0
2L	1688001	0	0
2L	1689001	0	0
2L	1690001	0	0
2L	1691001	0	0
2L	1692001	0	0
2L	1693001	0	0
2L	1694001	0	0
2L	1695001	0	0
2L	1696001	0	0
2L	1697001	0	0
2L	1698001	0	0
2L	1699001	0	0
2L	1700001	0	0
2L	1701001	0	0
2L	1702001	0	0
2L	1703001	0	0
2L	1704001	0	0
2L	1705001	0	0
2L	1706001	0	0
2L	1707001	0	0
2L	1708001	0	0
2L	1709001	0	0
2L	1710001	0	0
2L	1711001	0	0
2L	1712001	0	0
2L	1713001	0	0
2L	1714001	0	0
2L	1715001	0	0
2L	1716001	0	0
2L	1717001	0	0
2L	1718001	0	0
2L	1719001	0	0
2L	1720001	0	0
2L	1721001	0	0
2L	1722001	0	0
2L	1723001	0	0
2L	1724001	0	0
2L	1725001	7.80747	34.1364
2L	1726001	7.02672	56.894
2L	1727001	0	0
2L	1728001	0	0
2L	1729001	0	0
2L	1730001	0	0
2L	1731001	0	0
2L	1732001	0	0
2L	1733001	0	0
2L	1734001	0	0
2L	1735001	0	0
2L	1736001	0	0
2L	1737001	0	0
2L	1738001	0	0
2L	1739001	0	0
2L	1740001	0	0
2L	1741001	0	0
2L	1742001	0	0
2L	1743001	0	0
2L	1744001	0	0
2L	1745001	0	0
2L	1746001	0	0
2L	1747001	0	0
2L	1748001	0	0
2L	1749001	0	0
2L	1750001	0	0
2L	1751001	0	0
2L	1752001	0	0
2L	1753001	0	0
2L	1754001	0	0
2L	1755001	0	0
2L	1756001	0	0
2L	1757001	0	0
2L	1758001	0	0
2L	1759001	0	0
2L	1760001	0	0
2L	1761001	0	0
2L	1762001	0	0
2L	1763001	0	0
2L	1764001	0	0
2L	1765001	0	0
2L	1766001	0	0
2L	1767001	0	0
2L	1768001	0	0
2L	1769001	0	0
2L	1770001	0	0
2L	1771001	0	0
2L	1772001	0	0
2L	1773001	0	0
2L	1774001	0	0
2L	1775001	0	0
2L	1776001	0	0
2L	1777001	0	0
2L	1778001	0	0
2L	1779001	0	0
2L	1780001	0	0
2L	1781001	0	0
2L	1782001	0	0
2L	1783001	0	0
2L	1784001	0	0
2L	1785001	0	0
2L	1786001	0	0
2L	1787001	0	0
2L	1788001	0	0
2L	1789001	0	0
2L	1790001	0	0
2L	1791001	0	0
2L	1792001	0	0
2L	1793001	0	0
2L	1794001	0	0
2L	1795001	0	0
2L	1796001	0	0
2L	1797001	0	0
2L	1798001	0	0
2L	1799001	0	0
2L	1800001	0	0
2L	1801001	0	0
2L	1802001	0	0
2L	1803001	0	0
2L	1804001	0	0
2L	1805001	0	0
2L	1806001	0	0
2L	1807001	0	0
2L	1808001	0	0
2L	1809001	0	0
2L	1810001	0	0
2L	1811001	0	0
2L	1812001	0	0
2L	1813001	0	0
2L	1814001	0	0
2L	1815001	0	0
2L	1816001	0	0
2L	1817001	0	0
2L	1818001	0	0
2L	1819001	0	0
2L	1820001	0	0
2L	1821001	0	0
2L	1822001	0	0
2L	1823001	0	0
2L	1824001	0	0
2L	1825001	0	0
2L	1826001	0	0
2L	1827001	0	0
2L	1828001	0	0
2L	1829001	0	0
2L	1830001	0	0
2L	1831001	0	0
2L	1832001	0	0
2L	1833001	0	0
2L	1834001	0	0
2L	1835001	0	0
2L	1836001	0	0
2L	1837001	0	0
2L	1838001	0	0
2L	1839001	0	0
2L	1840001	0	0
2L	1841001	0	0
2L	1842001	0	0
2L	1843001	0	0
2L	1844001	0	0
2L	1845001	0	0
2L	1846001	0	0
2L	1847001	0	0
2L	1848001	0	0
2L	1849001	0	0
2L	1850001	0	0
2L	1851001	0	0
2L	1852001	0	0
2L	1853001	0	0
2L	1854001	0	0
2L	1855001	0	0
2L	1856001	0	0
2L	1857001	0	0
2L	1858001	0	0
2L	1859001	0	0
2L	1860001	0	0
2L	1861001	0	0
2L	1862001	0	0
2L	1863001	0	0
2L	1864001	0	0
2L	1865001	0	0
2L	1866001	0	0
2L	1867001	0	0
2L	1868001	0	0
2L	1869001	0	0
2L	1870001	0	0
2L	1871001	0	0
2L	1872001	0	0
2L	1873001	0	0
2L	1874001	0	0
2L	1875001	0	0
2L	1876001	0	0
2L	1877001	0	0
2L	1878001	0	0
2L	1879001	0	0
2L	1880001	0	0
2L	1881001	0	0
2L	1882001	0	0
2L	1883001	0	0
2L	1884001	0	0
2L	1885001	0	0
2L	1886001	0	0
2L	1887001	0	0
2L	1888001	0	0
2L	1889001	0	0
2L	1890001	0	0
2L	1891001	0	0
2L	1892001	0	0
2L	1893001	0	0
2L	1894001	0	0
2L	1895001	0	0
2L	1896001	0	0
2L	1897001	0	0
2L	1898001	0	0
2L	1899001	0	0
2L	1900001	0	0
2L	1901001	0	0
2L	1902001	0	22.7576
2L	1903001	0	0
2L	1904001	0	0
2L	1905001	0	0
2L	1906001	0	0
2L	1907001	0	0
2L	1908001	0	0
2L	1909001	0	0
2L	1910001	0	0
2L	1911001	0	0
2L	1912001	0	0
2L	1913001	0	0
2L	1914001	0	0
2L	1915001	0	0
2L	1916001	0	0
2L	1917001	0	0
2L	1918001	0	0
2L	1919001	0	0
2L	1920001	0	0
2L	1921001	0	0
2L	1922001	0	0
2L	1923001	0	0
2L	1924001	0	0
2L	1925001	0	0
2L	1926001	0	0
2L	1927001	0	0
2L	1928001	0	0
2L	1929001	0	0
2L	1930001	0	0
2L	1931001	0	0
2L	1932001	0	0
2L	1933001	0	0
2L	1934001	0	0
2L	1935001	0	0
2L	1936001	0	0
2L	1937001	0	0
2L	1938001	0	0
2L	1939001	0	0
2L	1940001	0	0
2L	1941001	0	0
2L	1942001	0	0
2L	1943001	0	22.7576
2L	1944001	0	0
2L	1945001	0	0
2L	1946001	0	0
2L	1947001	0	0
2L	1948001	0	0
2L	1949001	0	0
2L	1950001	0	0
2L	1951001	0	0
2L	1952001	0	0
2L	1953001	0	0
2L	1954001	0	0
2L	1955001	0	0
2L	1956001	0	0
2L	1957001	0	0
2L	1958001	0	0
2L	1959001	0	0
2L	1960001	0	0
2L	1961001	0	0
2L	1962001	0	0
2L	1963001	0	0
2L	1964001	0	0
2L	1965001	0	0
2L	1966001	0	0
2L	1967001	0	0
2L	1968001	0	0
2L	1969001	0	0
2L	1970001	0	0
2L	1971001	0	0
2L	1972001	0	0
2L	1973001	0	0
2L	1974001	0	0
2L	1975001	0	0
2L	1976001	0	0
2L	1977001	0	0
2L	1978001	0	0
2L	1979001	0	0
2L	1980001	0	0
2L	1981001	0	0
2L	1982001	0	0
2L	1983001	0	0
2L	1984001	0	0
2L	1985001	3.90373	0
2L	1986001	0	0
2L	1987001	3.90373	0
2L	1988001	6.24597	0
2L	1989001	0	0
2L	1990001	0	0
2L	1991001	0	0
2L	1992001	0	0
2L	1993001	0	0
2L	1994001	0	0
2L	1995001	0	0
2L	1996001	0	0
2L	1997001	0	0
2L	1998001	0	0
[truncated: 132,001 more rows]

## Sheet: D.simulans
Chromosome	Position on chromosome	Normalized # of piRNAs in testes	Normalized # of piRNAs in ovaries
2L	1	28.7577	21.821
2L	1001	32.3525	55.7355
2L	2001	0	281.569
2L	3001	323.525	850.229
2L	4001	337.903	561.561
2L	5001	107.842	785.292
2L	6001	68.2996	760.053
2L	7001	21.5683	998.769
2L	8001	0	1184.9
2L	9001	0	1071.59
2L	10001	0	1233.02
2L	11001	0	1893.95
2L	12001	0	2236.78
2L	13001	53.9208	1117.6
2L	14001	97.0574	1611.6
2L	15001	201.304	1768.29
2L	16001	111.436	562.087
2L	17001	237.251	1269.3
2L	18001	240.846	2492.85
2L	19001	194.115	2510.73
2L	20001	97.0574	911.223
2L	21001	341.498	2048.8
2L	22001	0	685.652
2L	23001	0	107.002
2L	24001	0	51.0032
2L	25001	0	121.724
2L	26001	0	53.3694
2L	27001	0	44.1677
2L	28001	17.9736	91.4903
2L	29001	0	60.4677
2L	30001	0	40.75
2L	31001	35.9472	438.26
2L	32001	0	148.54
2L	33001	0	19.4548
2L	34001	0	22.6097
2L	35001	0	17.8774
2L	36001	0	22.0839
2L	37001	0	11.5677
2L	38001	0	11.3048
2L	39001	0	5.78387
2L	40001	0	3.94355
2L	41001	0	4.46935
2L	42001	0	6.83548
2L	43001	0	2.10323
2L	44001	0	19.9806
2L	45001	0	22.3468
2L	46001	0	10.2532
2L	47001	0	25.7645
2L	48001	0	9.46452
2L	49001	0	5.52097
2L	50001	0	2.89194
2L	51001	0	2.36613
2L	52001	0	2.62903
2L	53001	0	0
2L	54001	0	0
2L	55001	0	0
2L	56001	0	0
2L	57001	0	0
2L	58001	0	0
2L	59001	0	0
2L	60001	0	0
2L	61001	0	0
2L	62001	0	0
2L	63001	0	0
2L	64001	0	0
2L	65001	0	0
2L	66001	0	0
2L	67001	0	0
2L	68001	0	0
2L	69001	0	0
2L	70001	0	0
2L	71001	0	0
2L	72001	0	0
2L	73001	0	0
2L	74001	0	0
2L	75001	0	0
2L	76001	0	0
2L	77001	0	0
2L	78001	0	0
2L	79001	0	0
2L	80001	0	0
2L	81001	0	0
2L	82001	0	0
2L	83001	0	0
2L	84001	0	0
2L	85001	0	0
2L	86001	0	0
2L	87001	0	0
2L	88001	0	0
2L	89001	0	0
2L	90001	0	0
2L	91001	0	0
2L	92001	0	0
2L	93001	0	0
2L	94001	0	0
2L	95001	0	0
2L	96001	0	0
2L	97001	0	0
2L	98001	0	0
2L	99001	0	1.57742
2L	100001	0	10.5161
2L	101001	0	0
2L	102001	0	0
2L	103001	0	0
2L	104001	0	0
2L	105001	0	0
2L	106001	0	0
2L	107001	0	0
2L	108001	0	0
2L	109001	0	1.31452
2L	110001	0	0
2L	111001	0	0
2L	112001	0	0
2L	113001	0	0
2L	114001	0	0
2L	115001	0	0
2L	116001	0	0
2L	117001	0	0
2L	118001	0	0
2L	119001	0	0
2L	120001	0	0
2L	121001	0	0
2L	122001	0	0
2L	123001	0	0
2L	124001	0	0
2L	125001	0	0
2L	126001	0	0
2L	127001	0	0
2L	128001	0	0
2L	129001	0	0
2L	130001	0	0
2L	131001	0	0
2L	132001	0	0
2L	133001	0	0
2L	134001	0	0
2L	135001	0	0
2L	136001	0	0
2L	137001	0	0
2L	138001	0	0
2L	139001	0	0
2L	140001	0	0
2L	141001	0	0
2L	142001	0	0
2L	143001	0	0
2L	144001	0	0
2L	145001	0	0
2L	146001	0	0
2L	147001	0	0
2L	148001	0	0
2L	149001	0	0
2L	150001	0	0
2L	151001	0	0
2L	152001	0	0
2L	153001	0	0
2L	154001	0	0
2L	155001	0	0
2L	156001	0	0
2L	157001	0	0
2L	158001	0	0
2L	159001	0	0
2L	160001	0	0
2L	161001	0	0
2L	162001	0	0
2L	163001	0	0
2L	164001	0	0
2L	165001	0	0
2L	166001	0	0
2L	167001	0	0
2L	168001	0	0
2L	169001	0	0
2L	170001	0	0
2L	171001	0	0
2L	172001	0	0
2L	173001	0	0
2L	174001	0	0
2L	175001	0	0
2L	176001	0	0
2L	177001	0	0
2L	178001	0	1.57742
2L	179001	0	0
2L	180001	0	0
2L	181001	0	0
2L	182001	0	0
2L	183001	0	0
2L	184001	0	0
2L	185001	0	0
2L	186001	0	0
2L	187001	0	0
2L	188001	0	0
2L	189001	0	0
2L	190001	0	0
2L	191001	0	0
2L	192001	0	0
2L	193001	0	0
2L	194001	0	0
2L	195001	0	0
2L	196001	0	1.84032
2L	197001	0	0
2L	198001	0	0
2L	199001	0	0
2L	200001	0	0
2L	201001	0	0
2L	202001	0	0
2L	203001	0	0
2L	204001	0	0
2L	205001	0	0
2L	206001	0	0
2L	207001	0	0
2L	208001	0	0
2L	209001	0	0
2L	210001	0	0
2L	211001	0	0
2L	212001	0	0
2L	213001	0	0
2L	214001	0	0
2L	215001	0	0
2L	216001	0	0
2L	217001	0	0
2L	218001	0	0
2L	219001	0	0
2L	220001	0	0
2L	221001	0	0
2L	222001	0	0
2L	223001	0	0
2L	224001	0	0
2L	225001	0	0
2L	226001	0	0
2L	227001	0	0
2L	228001	0	0
2L	229001	50.326	118.306
2L	230001	0	0
2L	231001	0	0
2L	232001	0	0
2L	233001	0	0
2L	234001	0	0
2L	235001	0	0
2L	236001	0	0
2L	237001	0	0
2L	238001	0	0
2L	239001	0	0
2L	240001	0	0
2L	241001	0	1.31452
2L	242001	0	1.57742
2L	243001	0	0
2L	244001	0	0
2L	245001	0	2.10323
2L	246001	0	0
2L	247001	0	6.04677
2L	248001	0	21.2952
2L	249001	0	28.9194
2L	250001	0	2.10323
2L	251001	0	2.36613
2L	252001	0	0
2L	253001	0	1.31452
2L	254001	0	1.31452
2L	255001	0	8.15
2L	256001	0	2.10323
2L	257001	0	0
2L	258001	0	0
2L	259001	0	0
2L	260001	0	0
2L	261001	0	0
2L	262001	0	0
2L	263001	0	0
2L	264001	0	0
2L	265001	0	0
2L	266001	0	0
2L	267001	0	0
2L	268001	0	2.62903
2L	269001	0	0
2L	270001	0	0
2L	271001	0	0
2L	272001	0	0
2L	273001	0	0
2L	274001	0	0
2L	275001	0	0
2L	276001	0	0
2L	277001	0	0
2L	278001	0	0
2L	279001	0	0
2L	280001	0	0
2L	281001	0	0
2L	282001	0	0
2L	283001	0	0
2L	284001	0	0
2L	285001	0	0
2L	286001	0	0
2L	287001	0	0
2L	288001	0	0
2L	289001	0	0
2L	290001	0	0
2L	291001	0	2.62903
2L	292001	0	0
2L	293001	0	0
2L	294001	0	0
2L	295001	0	0
2L	296001	0	0
2L	297001	0	0
2L	298001	0	0
2L	299001	0	0
2L	300001	0	0
2L	301001	0	0
2L	302001	0	0
2L	303001	0	0
2L	304001	0	0
2L	305001	0	0
2L	306001	0	0
2L	307001	0	0
2L	308001	0	0
2L	309001	0	0
2L	310001	0	0
2L	311001	0	0
2L	312001	0	0
2L	313001	0	0
2L	314001	0	0
2L	315001	0	0
2L	316001	0	0
2L	317001	0	0
2L	318001	0	0
2L	319001	0	0
2L	320001	0	0
2L	321001	0	0
2L	322001	0	0
2L	323001	0	0
2L	324001	0	0
2L	325001	0	0
2L	326001	0	0
2L	327001	0	0
2L	328001	0	0
2L	329001	0	0
2L	330001	0	0
2L	331001	0	0
2L	332001	0	0
2L	333001	0	0
2L	334001	0	0
2L	335001	0	0
2L	336001	0	0
2L	337001	0	0
2L	338001	0	0
2L	339001	0	0
2L	340001	0	0
2L	341001	0	0
2L	342001	0	0
2L	343001	0	0
2L	344001	0	0
2L	345001	0	0
2L	346001	0	0
2L	347001	0	0
2L	348001	0	0
2L	349001	0	0
2L	350001	0	0
2L	351001	0	0
2L	352001	0	0
2L	353001	0	0
2L	354001	0	0
2L	355001	0	0
2L	356001	0	0
2L	357001	0	0
2L	358001	0	0
2L	359001	0	0
2L	360001	0	0
2L	361001	0	0
2L	362001	0	0
2L	363001	0	0
2L	364001	0	0
2L	365001	0	0
2L	366001	0	0
2L	367001	0	0
2L	368001	0	0
2L	369001	0	0
2L	370001	0	0
2L	371001	0	0
2L	372001	0	0
2L	373001	0	0
2L	374001	0	0
2L	375001	0	0
2L	376001	0	0
2L	377001	0	0
2L	378001	0	0
2L	379001	0	0
2L	380001	0	0
2L	381001	0	2.62903
2L	382001	0	0
2L	383001	0	0
2L	384001	0	0
2L	385001	0	0
2L	386001	0	0
2L	387001	0	0
2L	388001	0	0
2L	389001	0	0
2L	390001	0	5.52097
2L	391001	0	1.31452
2L	392001	0	0
2L	393001	0	3.68065
2L	394001	0	0
2L	395001	0	0
2L	396001	0	0
2L	397001	0	0
2L	398001	0	0
2L	399001	0	0
2L	400001	0	0
2L	401001	0	0
2L	402001	0	0
2L	403001	0	0
2L	404001	0	0
2L	405001	0	0
2L	406001	0	0
2L	407001	0	0
2L	408001	0	0
2L	409001	0	0
2L	410001	0	0
2L	411001	0	0
2L	412001	0	0
2L	413001	0	0
2L	414001	0	0
2L	415001	0	0
2L	416001	0	0
2L	417001	0	0
2L	418001	0	0
2L	419001	0	0
2L	420001	0	0
2L	421001	0	3.68065
2L	422001	0	0
2L	423001	0	0
2L	424001	0	0
2L	425001	0	0
2L	426001	0	0
2L	427001	0	0
2L	428001	0	0
2L	429001	0	0
2L	430001	0	0
2L	431001	0	0
2L	432001	0	0
2L	433001	0	0
2L	434001	0	1.31452
2L	435001	0	0
2L	436001	0	0
2L	437001	0	0
2L	438001	0	0
2L	439001	0	0
2L	440001	0	0
2L	441001	0	0
2L	442001	0	0
2L	443001	0	0
2L	444001	0	0
2L	445001	0	0
2L	446001	0	0
2L	447001	0	0
2L	448001	0	1.57742
2L	449001	0	0
2L	450001	0	0
2L	451001	0	0
2L	452001	0	0
2L	453001	0	0
2L	454001	0	1.31452
2L	455001	0	0
2L	456001	0	0
2L	457001	0	1.57742
2L	458001	0	0
2L	459001	0	0
2L	460001	0	0
2L	461001	0	0
2L	462001	0	0
2L	463001	0	0
2L	464001	0	0
2L	465001	0	0
2L	466001	0	0
2L	467001	0	0
2L	468001	0	0
2L	469001	0	1.31452
2L	470001	0	0
2L	471001	0	0
2L	472001	0	0
2L	473001	0	0
2L	474001	0	0
2L	475001	0	0
2L	476001	0	0
2L	477001	0	0
2L	478001	0	0
2L	479001	0	0
2L	480001	0	0
2L	481001	0	0
2L	482001	0	0
2L	483001	0	0
2L	484001	0	0
2L	485001	0	0
2L	486001	0	0
2L	487001	0	0
2L	488001	0	0
2L	489001	0	0
2L	490001	0	0
2L	491001	0	0
2L	492001	0	0
2L	493001	0	0
2L	494001	0	0
2L	495001	0	0
2L	496001	0	0
2L	497001	0	0
2L	498001	0	0
2L	499001	0	0
2L	500001	0	0
2L	501001	0	0
2L	502001	0	1.31452
2L	503001	0	0
2L	504001	0	0
2L	505001	0	0
2L	506001	0	0
2L	507001	0	0
2L	508001	0	0
2L	509001	0	0
2L	510001	0	0
2L	511001	0	0
2L	512001	0	0
2L	513001	0	0
2L	514001	0	0
2L	515001	0	0
2L	516001	0	0
2L	517001	0	0
2L	518001	0	0
2L	519001	0	0
2L	520001	0	0
2L	521001	0	0
2L	522001	0	0
2L	523001	0	0
2L	524001	0	0
2L	525001	0	0
2L	526001	0	0
2L	527001	0	0
2L	528001	0	0
2L	529001	0	0
2L	530001	0	0
2L	531001	0	0
2L	532001	0	0
2L	533001	0	0
2L	534001	0	0
2L	535001	0	0
2L	536001	0	0
2L	537001	0	0
2L	538001	0	0
2L	539001	0	0
2L	540001	0	0
2L	541001	0	0
2L	542001	0	0
2L	543001	0	0
2L	544001	0	0
2L	545001	0	0
2L	546001	0	0
2L	547001	0	0
2L	548001	0	0
2L	549001	0	1.84032
2L	550001	0	0
2L	551001	0	0
2L	552001	0	0
2L	553001	0	0
2L	554001	0	0
2L	555001	0	0
2L	556001	0	0
2L	557001	0	0
2L	558001	0	0
2L	559001	0	0
2L	560001	0	0
2L	561001	0	0
2L	562001	0	0
2L	563001	0	0
2L	564001	0	0
2L	565001	0	0
2L	566001	0	0
2L	567001	0	0
2L	568001	0	0
2L	569001	0	0
2L	570001	0	0
2L	571001	0	0
2L	572001	0	0
2L	573001	0	0
2L	574001	0	0
2L	575001	0	0
2L	576001	0	0
2L	577001	0	0
2L	578001	0	0
2L	579001	0	0
2L	580001	0	0
2L	581001	0	0
2L	582001	0	0
2L	583001	0	0
2L	584001	0	0
2L	585001	0	0
2L	586001	0	0
2L	587001	0	0
2L	588001	0	0
2L	589001	0	0
2L	590001	0	0
2L	591001	0	0
2L	592001	0	0
2L	593001	0	0
2L	594001	0	0
2L	595001	0	0
2L	596001	0	0
2L	597001	0	0
2L	598001	0	0
2L	599001	0	0
2L	600001	0	0
2L	601001	0	0
2L	602001	0	0
2L	603001	0	0
2L	604001	0	0
2L	605001	0	0
2L	606001	0	0
2L	607001	0	0
2L	608001	0	0
2L	609001	0	0
2L	610001	0	0
2L	611001	0	0
2L	612001	0	0
2L	613001	0	0
2L	614001	0	0
2L	615001	0	0
2L	616001	0	0
2L	617001	0	0
2L	618001	0	0
2L	619001	0	0
2L	620001	0	0
2L	621001	0	0
2L	622001	0	0
2L	623001	0	0
2L	624001	0	0
2L	625001	0	0
2L	626001	0	0
2L	627001	0	0
2L	628001	0	0
2L	629001	0	0
2L	630001	0	0
2L	631001	0	0
2L	632001	0	0
2L	633001	0	0
2L	634001	0	0
2L	635001	0	0
2L	636001	0	0
2L	637001	0	0
2L	638001	0	0
2L	639001	0	0
2L	640001	0	0
2L	641001	0	0
2L	642001	0	0
2L	643001	0	0
2L	644001	0	0
2L	645001	0	0
2L	646001	0	0
2L	647001	0	0
2L	648001	0	0
2L	649001	0	0
2L	650001	0	0
2L	651001	0	0
2L	652001	0	0
2L	653001	0	0
2L	654001	0	0
2L	655001	0	0
2L	656001	0	0
2L	657001	0	0
2L	658001	0	0
2L	659001	0	0
2L	660001	0	0
2L	661001	0	0
2L	662001	0	0
2L	663001	0	0
2L	664001	0	0
2L	665001	0	0
2L	666001	0	0
2L	667001	0	0
2L	668001	0	0
2L	669001	0	0
2L	670001	0	0
2L	671001	0	0
2L	672001	0	0
2L	673001	0	0
2L	674001	0	0
2L	675001	0	0
2L	676001	0	0
2L	677001	0	0
2L	678001	0	0
2L	679001	0	0
2L	680001	0	0
2L	681001	0	0
2L	682001	0	0
2L	683001	0	0
2L	684001	0	0
2L	685001	0	0
2L	686001	0	0
2L	687001	0	0
2L	688001	0	0
2L	689001	0	0
2L	690001	0	0
2L	691001	0	0
2L	692001	0	0
2L	693001	0	0
2L	694001	0	0
2L	695001	0	0
2L	696001	0	0
2L	697001	0	0
2L	698001	0	0
2L	699001	0	0
2L	700001	0	0
2L	701001	0	0
2L	702001	0	0
2L	703001	0	0
2L	704001	0	0
2L	705001	0	0
2L	706001	0	0
2L	707001	0	0
2L	708001	0	0
2L	709001	0	0
2L	710001	0	0
2L	711001	0	0
2L	712001	0	0
2L	713001	0	0
2L	714001	0	0
2L	715001	0	0
2L	716001	0	0
2L	717001	0	0
2L	718001	0	0
2L	719001	0	0
2L	720001	0	0
2L	721001	0	0
2L	722001	0	0
2L	723001	0	0
2L	724001	0	0
2L	725001	0	0
2L	726001	0	0
2L	727001	0	0
2L	728001	0	0
2L	729001	0	0
2L	730001	0	0
2L	731001	0	0
2L	732001	0	0
2L	733001	0	0
2L	734001	0	0
2L	735001	0	0
2L	736001	0	0
2L	737001	0	0
2L	738001	0	0
2L	739001	0	0
2L	740001	0	0
2L	741001	0	0
2L	742001	0	0
2L	743001	0	0
2L	744001	0	0
2L	745001	0	0
2L	746001	0	0
2L	747001	0	0
2L	748001	0	0
2L	749001	0	0
2L	750001	0	0
2L	751001	0	0
2L	752001	0	0
2L	753001	0	0
2L	754001	0	0
2L	755001	0	0
2L	756001	0	0
2L	757001	0	0
2L	758001	0	0
2L	759001	0	0
2L	760001	0	0
2L	761001	0	0
2L	762001	0	0
2L	763001	0	0
2L	764001	0	0
2L	765001	0	0
2L	766001	0	0
2L	767001	0	0
2L	768001	0	0
2L	769001	0	0
2L	770001	0	0
2L	771001	0	0
2L	772001	0	0
2L	773001	0	0
2L	774001	0	0
2L	775001	0	0
2L	776001	0	0
2L	777001	0	0
2L	778001	0	0
2L	779001	0	0
2L	780001	0	0
2L	781001	0	0
2L	782001	0	0
2L	783001	0	0
2L	784001	0	0
2L	785001	0	0
2L	786001	0	6.57258
2L	787001	0	1.31452
2L	788001	0	0
2L	789001	0	0
2L	790001	0	0
2L	791001	0	0
2L	792001	0	0
2L	793001	0	0
2L	794001	0	0
2L	795001	0	0
2L	796001	0	8.4129
2L	797001	0	0
2L	798001	0	0
2L	799001	0	0
2L	800001	0	0
2L	801001	0	1.84032
2L	802001	0	4.99516
2L	803001	0	5.52097
2L	804001	0	1.84032
2L	805001	0	0
2L	806001	0	0
2L	807001	0	0
2L	808001	0	0
2L	809001	0	1.31452
2L	810001	0	0
2L	811001	0	0
2L	812001	0	1.84032
2L	813001	0	0
2L	814001	0	0
2L	815001	0	0
2L	816001	0	0
2L	817001	0	0
2L	818001	0	0
2L	819001	0	0
2L	820001	0	0
2L	821001	0	0
2L	822001	0	0
2L	823001	0	0
2L	824001	0	0
2L	825001	0	0
2L	826001	0	0
2L	827001	0	0
2L	828001	0	0
2L	829001	0	0
2L	830001	0	0
2L	831001	0	0
2L	832001	0	0
2L	833001	0	0
2L	834001	0	0
2L	835001	0	0
2L	836001	0	0
2L	837001	0	0
2L	838001	0	0
2L	839001	0	0
2L	840001	0	0
2L	841001	0	0
2L	842001	0	0
2L	843001	0	0
2L	844001	0	0
2L	845001	0	0
2L	846001	0	0
2L	847001	0	0
2L	848001	0	0
2L	849001	0	0
2L	850001	0	0
2L	851001	0	0
2L	852001	0	0
2L	853001	0	0
2L	854001	0	0
2L	855001	0	0
2L	856001	0	0
2L	857001	0	0
2L	858001	0	0
2L	859001	0	0
2L	860001	0	0
2L	861001	0	0
2L	862001	0	0
2L	863001	0	0
2L	864001	2336.57	103.058
2L	865001	0	0
2L	866001	0	0
2L	867001	0	0
2L	868001	0	0
2L	869001	0	0
2L	870001	0	0
2L	871001	0	0
2L	872001	0	0
2L	873001	0	0
2L	874001	0	0
2L	875001	0	0
2L	876001	0	0
2L	877001	0	0
2L	878001	0	0
2L	879001	0	0
2L	880001	0	0
2L	881001	0	0
2L	882001	0	0
2L	883001	0	0
2L	884001	0	0
2L	885001	0	0
2L	886001	0	0
2L	887001	0	0
2L	888001	0	0
2L	889001	0	0
2L	890001	0	0
2L	891001	0	0
2L	892001	0	0
2L	893001	0	0
2L	894001	0	0
2L	895001	0	0
2L	896001	0	0
2L	897001	0	0
2L	898001	0	0
2L	899001	0	0
2L	900001	0	0
2L	901001	0	0
2L	902001	0	0
2L	903001	0	0
2L	904001	0	0
2L	905001	0	0
2L	906001	0	0
2L	907001	0	0
2L	908001	0	0
2L	909001	0	0
2L	910001	0	0
2L	911001	0	0
2L	912001	0	0
2L	913001	0	0
2L	914001	0	0
2L	915001	0	0
2L	916001	0	0
2L	917001	0	0
2L	918001	0	0
2L	919001	0	0
2L	920001	0	0
2L	921001	0	0
2L	922001	0	0
2L	923001	0	0
2L	924001	0	0
2L	925001	0	0
2L	926001	0	0
2L	927001	0	0
2L	928001	0	0
2L	929001	0	0
2L	930001	0	0
2L	931001	0	0
2L	932001	0	0
2L	933001	0	0
2L	934001	0	0
2L	935001	0	0
2L	936001	0	0
2L	937001	0	0
2L	938001	0	0
2L	939001	0	0
2L	940001	0	0
2L	941001	0	0
2L	942001	0	0
2L	943001	0	0
2L	944001	0	0
2L	945001	0	0
2L	946001	0	0
2L	947001	0	0
2L	948001	0	0
2L	949001	0	0
2L	950001	0	0
2L	951001	0	0
2L	952001	0	0
2L	953001	0	0
2L	954001	0	0
2L	955001	0	0
2L	956001	0	0
2L	957001	0	0
2L	958001	0	0
2L	959001	0	0
2L	960001	0	0
2L	961001	0	0
2L	962001	0	0
2L	963001	0	0
2L	964001	0	0
2L	965001	0	0
2L	966001	0	0
2L	967001	0	0
2L	968001	0	0
2L	969001	0	0
2L	970001	0	0
2L	971001	0	0
2L	972001	0	0
2L	973001	0	0
2L	974001	0	0
2L	975001	0	0
2L	976001	0	0
2L	977001	0	0
2L	978001	0	0
2L	979001	0	0
2L	980001	0	0
2L	981001	0	0
2L	982001	0	0
2L	983001	0	0
2L	984001	0	0
2L	985001	0	0
2L	986001	0	0
2L	987001	0	0
2L	988001	0	0
2L	989001	0	0
2L	990001	0	0
2L	991001	0	0
2L	992001	0	0
2L	993001	0	0
2L	994001	0	0
2L	995001	0	0
2L	996001	0	0
2L	997001	0	0
2L	998001	0	0
2L	999001	0	0
2L	1000001	0	0
2L	1001001	0	0
2L	1002001	0	0
2L	1003001	0	0
2L	1004001	0	0
2L	1005001	0	0
2L	1006001	0	0
2L	1007001	0	0
2L	1008001	0	0
2L	1009001	0	0
2L	1010001	0	0
2L	1011001	0	0
2L	1012001	0	0
2L	1013001	0	0
2L	1014001	0	0
2L	1015001	0	0
2L	1016001	0	0
2L	1017001	0	0
2L	1018001	0	0
2L	1019001	0	0
2L	1020001	0	0
2L	1021001	0	0
2L	1022001	0	0
2L	1023001	0	0
2L	1024001	0	0
2L	1025001	0	0
2L	1026001	0	0
2L	1027001	0	0
2L	1028001	0	0
2L	1029001	0	0
2L	1030001	0	0
2L	1031001	0	0
2L	1032001	0	0
2L	1033001	0	0
2L	1034001	0	0
2L	1035001	0	0
2L	1036001	0	0
2L	1037001	0	0
2L	1038001	0	0
2L	1039001	0	0
2L	1040001	0	0
2L	1041001	0	0
2L	1042001	0	0
2L	1043001	0	0
2L	1044001	0	0
2L	1045001	0	0
2L	1046001	0	0
2L	1047001	0	0
2L	1048001	0	0
2L	1049001	0	0
2L	1050001	0	0
2L	1051001	0	0
2L	1052001	0	0
2L	1053001	0	0
2L	1054001	0	0
2L	1055001	0	0
2L	1056001	0	0
2L	1057001	0	0
2L	1058001	0	0
2L	1059001	0	0
2L	1060001	0	0
2L	1061001	0	0
2L	1062001	0	7.09839
2L	1063001	0	0
2L	1064001	0	0
2L	1065001	0	0
2L	1066001	0	0
2L	1067001	0	0
2L	1068001	0	0
2L	1069001	0	0
2L	1070001	0	0
2L	1071001	0	0
2L	1072001	0	0
2L	1073001	0	0
2L	1074001	0	0
2L	1075001	0	0
2L	1076001	0	0
2L	1077001	0	0
2L	1078001	0	0
2L	1079001	0	0
2L	1080001	0	0
2L	1081001	0	0
2L	1082001	0	0
2L	1083001	0	0
2L	1084001	0	0
2L	1085001	0	0
2L	1086001	0	0
2L	1087001	0	0
2L	1088001	0	0
2L	1089001	0	0
2L	1090001	0	0
2L	1091001	0	0
2L	1092001	0	0
2L	1093001	0	0
2L	1094001	0	0
2L	1095001	0	0
2L	1096001	0	0
2L	1097001	0	0
2L	1098001	0	0
2L	1099001	0	0
2L	1100001	0	0
2L	1101001	0	0
2L	1102001	0	0
2L	1103001	0	0
2L	1104001	0	0
2L	1105001	0	1.31452
2L	1106001	0	5.52097
2L	1107001	0	1.57742
2L	1108001	0	2.89194
2L	1109001	0	12.6194
2L	1110001	0	7.36129
2L	1111001	17.9736	42.3274
2L	1112001	0	2.10323
2L	1113001	0	0
2L	1114001	0	0
2L	1115001	0	0
2L	1116001	0	0
2L	1117001	0	0
2L	1118001	0	0
2L	1119001	0	0
2L	1120001	0	0
2L	1121001	0	0
2L	1122001	0	0
2L	1123001	0	0
2L	1124001	0	0
2L	1125001	0	0
2L	1126001	0	0
2L	1127001	0	0
2L	1128001	0	0
2L	1129001	0	0
2L	1130001	0	0
2L	1131001	0	0
2L	1132001	0	0
2L	1133001	0	0
2L	1134001	0	0
2L	1135001	0	0
2L	1136001	0	0
2L	1137001	0	0
2L	1138001	0	0
2L	1139001	0	0
2L	1140001	0	0
2L	1141001	0	0
2L	1142001	0	0
2L	1143001	0	0
2L	1144001	0	0
2L	1145001	0	0
2L	1146001	0	0
2L	1147001	0	0
2L	1148001	0	0
2L	1149001	0	0
2L	1150001	0	0
2L	1151001	0	0
2L	1152001	0	0
2L	1153001	0	0
2L	1154001	0	0
2L	1155001	0	0
2L	1156001	0	0
2L	1157001	0	0
2L	1158001	0	0
2L	1159001	0	0
2L	1160001	0	0
2L	1161001	0	0
2L	1162001	0	0
2L	1163001	0	0
2L	1164001	0	0
2L	1165001	0	0
2L	1166001	0	0
2L	1167001	0	0
2L	1168001	0	0
2L	1169001	0	0
2L	1170001	0	0
2L	1171001	0	0
2L	1172001	0	0
2L	1173001	0	0
2L	1174001	0	0
2L	1175001	0	0
2L	1176001	0	0
2L	1177001	0	0
2L	1178001	0	0
2L	1179001	0	0
2L	1180001	0	0
2L	1181001	0	0
2L	1182001	0	0
2L	1183001	0	0
2L	1184001	0	0
2L	1185001	0	0
2L	1186001	0	0
2L	1187001	0	0
2L	1188001	0	0
2L	1189001	0	0
2L	1190001	0	0
2L	1191001	0	0
2L	1192001	0	0
2L	1193001	0	0
2L	1194001	0	0
2L	1195001	0	0
2L	1196001	0	0
2L	1197001	0	0
2L	1198001	0	0
2L	1199001	0	0
2L	1200001	0	0
2L	1201001	0	0
2L	1202001	0	0
2L	1203001	0	0
2L	1204001	0	0
2L	1205001	0	0
2L	1206001	0	0
2L	1207001	0	0
2L	1208001	0	0
2L	1209001	0	0
2L	1210001	0	0
2L	1211001	0	0
2L	1212001	0	0
2L	1213001	0	0
2L	1214001	0	0
2L	1215001	0	0
2L	1216001	0	0
2L	1217001	0	0
2L	1218001	0	0
2L	1219001	0	0
2L	1220001	0	0
2L	1221001	0	0
2L	1222001	0	0
2L	1223001	0	0
2L	1224001	0	0
2L	1225001	0	0
2L	1226001	0	0
2L	1227001	0	0
2L	1228001	0	0
2L	1229001	0	0
2L	1230001	0	0
2L	1231001	0	0
2L	1232001	0	0
2L	1233001	0	0
2L	1234001	0	0
2L	1235001	0	0
2L	1236001	0	0
2L	1237001	0	0
2L	1238001	0	0
2L	1239001	0	0
2L	1240001	0	0
2L	1241001	0	0
2L	1242001	0	0
2L	1243001	0	0
2L	1244001	0	0
2L	1245001	0	0
2L	1246001	0	0
2L	1247001	0	0
2L	1248001	0	0
2L	1249001	0	0
2L	1250001	0	0
2L	1251001	0	0
2L	1252001	0	0
2L	1253001	0	0
2L	1254001	0	0
2L	1255001	0	0
2L	1256001	0	0
2L	1257001	0	0
2L	1258001	0	0
2L	1259001	0	0
2L	1260001	0	0
2L	1261001	0	0
2L	1262001	0	0
2L	1263001	0	0
2L	1264001	0	0
2L	1265001	0	0
2L	1266001	0	0
2L	1267001	0	0
2L	1268001	0	0
2L	1269001	0	0
2L	1270001	0	0
2L	1271001	0	0
2L	1272001	0	0
2L	1273001	0	0
2L	1274001	0	0
2L	1275001	0	0
2L	1276001	0	0
2L	1277001	0	0
2L	1278001	0	0
2L	1279001	0	0
2L	1280001	0	0
2L	1281001	0	0
2L	1282001	0	0
2L	1283001	0	0
2L	1284001	0	0
2L	1285001	0	0
2L	1286001	0	0
2L	1287001	0	0
2L	1288001	0	0
2L	1289001	0	0
2L	1290001	0	0
2L	1291001	0	0
2L	1292001	0	0
2L	1293001	0	0
2L	1294001	0	0
2L	1295001	0	0
2L	1296001	0	0
2L	1297001	0	0
2L	1298001	0	0
2L	1299001	0	0
2L	1300001	0	0
2L	1301001	0	0
2L	1302001	0	0
2L	1303001	0	0
2L	1304001	0	0
2L	1305001	0	0
2L	1306001	0	0
2L	1307001	0	0
2L	1308001	0	0
2L	1309001	0	0
2L	1310001	0	0
2L	1311001	0	0
2L	1312001	0	0
2L	1313001	0	0
2L	1314001	0	0
2L	1315001	0	0
2L	1316001	0	0
2L	1317001	0	0
2L	1318001	0	0
2L	1319001	0	0
2L	1320001	0	0
2L	1321001	0	0
2L	1322001	0	0
2L	1323001	0	0
2L	1324001	0	0
2L	1325001	0	0
2L	1326001	0	0
2L	1327001	0	0
2L	1328001	0	0
2L	1329001	0	0
2L	1330001	0	0
2L	1331001	0	0
2L	1332001	0	0
2L	1333001	0	0
2L	1334001	0	0
2L	1335001	0	0
2L	1336001	0	0
2L	1337001	0	0
2L	1338001	0	0
2L	1339001	0	0
2L	1340001	0	0
2L	1341001	0	0
2L	1342001	0	0
2L	1343001	0	0
2L	1344001	0	0
2L	1345001	0	0
2L	1346001	0	0
2L	1347001	0	0
2L	1348001	0	0
2L	1349001	0	0
2L	1350001	0	0
2L	1351001	0	0
2L	1352001	0	0
2L	1353001	0	0
2L	1354001	0	0
2L	1355001	0	0
2L	1356001	0	0
2L	1357001	0	0
2L	1358001	0	0
2L	1359001	0	0
2L	1360001	0	0
2L	1361001	0	0
2L	1362001	0	0
2L	1363001	0	0
2L	1364001	0	0
2L	1365001	0	0
2L	1366001	0	0
2L	1367001	0	0
2L	1368001	0	0
2L	1369001	0	0
2L	1370001	0	0
2L	1371001	0	0
2L	1372001	0	0
2L	1373001	0	0
2L	1374001	0	0
2L	1375001	0	0
2L	1376001	0	0
2L	1377001	0	0
2L	1378001	0	0
2L	1379001	0	0
2L	1380001	0	0
2L	1381001	0	0
2L	1382001	0	0
2L	1383001	0	0
2L	1384001	0	0
2L	1385001	0	0
2L	1386001	0	0
2L	1387001	0	0
2L	1388001	0	0
2L	1389001	0	0
2L	1390001	0	0
2L	1391001	0	0
2L	1392001	0	0
2L	1393001	0	0
2L	1394001	0	0
2L	1395001	0	0
2L	1396001	0	0
2L	1397001	0	0
2L	1398001	0	0
2L	1399001	0	0
2L	1400001	0	49.1629
2L	1401001	0	0
2L	1402001	0	0
2L	1403001	0	0
2L	1404001	0	0
2L	1405001	0	0
2L	1406001	0	0
2L	1407001	0	0
2L	1408001	0	0
2L	1409001	0	0
2L	1410001	0	0
2L	1411001	0	0
2L	1412001	0	0
2L	1413001	0	0
2L	1414001	0	0
2L	1415001	0	0
2L	1416001	0	0
2L	1417001	0	0
2L	1418001	0	0
2L	1419001	0	0
2L	1420001	0	0
2L	1421001	0	0
2L	1422001	0	0
2L	1423001	0	0
2L	1424001	0	0
2L	1425001	0	0
2L	1426001	0	0
2L	1427001	0	0
2L	1428001	0	0
2L	1429001	0	0
2L	1430001	0	0
2L	1431001	0	0
2L	1432001	0	0
2L	1433001	0	0
2L	1434001	0	0
2L	1435001	0	0
2L	1436001	0	0
2L	1437001	0	0
2L	1438001	0	0
2L	1439001	0	0
2L	1440001	0	0
2L	1441001	0	0
2L	1442001	0	0
2L	1443001	0	0
2L	1444001	0	0
2L	1445001	0	0
2L	1446001	0	0
2L	1447001	0	0
2L	1448001	0	0
2L	1449001	0	0
2L	1450001	0	0
2L	1451001	0	0
2L	1452001	0	0
2L	1453001	0	0
2L	1454001	0	0
2L	1455001	0	0
2L	1456001	0	0
2L	1457001	0	0
2L	1458001	0	0
2L	1459001	0	0
2L	1460001	0	0
2L	1461001	0	0
2L	1462001	0	0
2L	1463001	0	0
2L	1464001	0	0
2L	1465001	0	0
2L	1466001	0	0
2L	1467001	0	0
2L	1468001	0	0
2L	1469001	0	0
2L	1470001	0	0
2L	1471001	0	0
2L	1472001	0	0
2L	1473001	0	0
2L	1474001	0	0
2L	1475001	0	0
2L	1476001	0	0
2L	1477001	0	0
2L	1478001	0	0
2L	1479001	0	0
2L	1480001	0	0
2L	1481001	0	0
2L	1482001	0	0
2L	1483001	0	0
2L	1484001	0	0
2L	1485001	0	0
2L	1486001	0	0
2L	1487001	0	0
2L	1488001	0	0
2L	1489001	0	0
2L	1490001	0	0
2L	1491001	0	0
2L	1492001	0	0
2L	1493001	0	0
2L	1494001	0	0
2L	1495001	0	0
2L	1496001	0	0
2L	1497001	0	0
2L	1498001	0	0
2L	1499001	0	0
2L	1500001	0	0
2L	1501001	0	0
2L	1502001	0	0
2L	1503001	0	0
2L	1504001	0	0
2L	1505001	0	0
2L	1506001	0	0
2L	1507001	0	0
2L	1508001	0	0
2L	1509001	0	0
2L	1510001	0	0
2L	1511001	0	0
2L	1512001	0	0
2L	1513001	0	0
2L	1514001	0	0
2L	1515001	0	0
2L	1516001	0	0
2L	1517001	0	0
2L	1518001	0	0
2L	1519001	0	0
2L	1520001	0	0
2L	1521001	0	0
2L	1522001	0	0
2L	1523001	0	0
2L	1524001	0	0
2L	1525001	0	0
2L	1526001	0	0
2L	1527001	0	0
2L	1528001	0	0
2L	1529001	0	0
2L	1530001	0	0
2L	1531001	0	0
2L	1532001	0	0
2L	1533001	0	0
2L	1534001	0	0
2L	1535001	0	0
2L	1536001	0	0
2L	1537001	0	0
2L	1538001	0	0
2L	1539001	0	0
2L	1540001	0	0
2L	1541001	0	0
2L	1542001	0	0
2L	1543001	0	0
2L	1544001	0	0
2L	1545001	0	0
2L	1546001	0	0
2L	1547001	0	0
2L	1548001	0	0
2L	1549001	0	0
2L	1550001	0	0
2L	1551001	0	0
2L	1552001	0	0
2L	1553001	0	0
2L	1554001	0	0
2L	1555001	0	0
2L	1556001	0	0
2L	1557001	0	0
2L	1558001	0	0
2L	1559001	0	0
2L	1560001	0	0
2L	1561001	0	0
2L	1562001	0	0
2L	1563001	0	0
2L	1564001	0	0
2L	1565001	0	0
2L	1566001	0	0
2L	1567001	0	0
2L	1568001	0	0
2L	1569001	0	0
2L	1570001	0	0
2L	1571001	0	0
2L	1572001	0	0
2L	1573001	0	0
2L	1574001	0	0
2L	1575001	0	0
2L	1576001	0	0
2L	1577001	0	0
2L	1578001	0	0
2L	1579001	0	0
2L	1580001	0	0
2L	1581001	0	0
2L	1582001	0	0
2L	1583001	0	0
2L	1584001	0	0
2L	1585001	0	0
2L	1586001	0	0
2L	1587001	0	0
2L	1588001	0	0
2L	1589001	0	0
2L	1590001	0	0
2L	1591001	0	0
2L	1592001	0	0
2L	1593001	0	0
2L	1594001	0	0
2L	1595001	0	0
2L	1596001	0	0
2L	1597001	0	0
2L	1598001	0	0
2L	1599001	0	0
2L	1600001	0	0
2L	1601001	0	0
2L	1602001	0	0
2L	1603001	0	0
2L	1604001	0	0
2L	1605001	0	0
2L	1606001	0	0
2L	1607001	0	0
2L	1608001	0	0
2L	1609001	0	0
2L	1610001	0	0
2L	1611001	0	0
2L	1612001	0	0
2L	1613001	0	0
2L	1614001	0	0
2L	1615001	0	0
2L	1616001	0	0
2L	1617001	0	0
2L	1618001	0	0
2L	1619001	0	0
2L	1620001	0	0
2L	1621001	0	0
2L	1622001	0	0
2L	1623001	0	0
2L	1624001	0	0
2L	1625001	0	0
2L	1626001	0	0
2L	1627001	0	0
2L	1628001	0	0
2L	1629001	0	0
2L	1630001	0	0
2L	1631001	0	0
2L	1632001	0	0
2L	1633001	0	4.20645
2L	1634001	0	1.57742
2L	1635001	0	0
2L	1636001	0	0
2L	1637001	0	0
2L	1638001	0	0
2L	1639001	0	0
2L	1640001	0	0
2L	1641001	0	0
2L	1642001	0	0
2L	1643001	0	0
2L	1644001	0	0
2L	1645001	0	0
2L	1646001	0	0
2L	1647001	0	0
2L	1648001	0	0
2L	1649001	0	0
2L	1650001	0	0
2L	1651001	0	10.2532
2L	1652001	0	0
2L	1653001	0	0
2L	1654001	0	0
2L	1655001	0	0
2L	1656001	0	0
2L	1657001	0	0
2L	1658001	0	0
2L	1659001	0	0
2L	1660001	0	0
2L	1661001	0	0
2L	1662001	0	0
2L	1663001	0	0
2L	1664001	0	0
2L	1665001	0	0
2L	1666001	0	0
2L	1667001	0	0
2L	1668001	0	0
2L	1669001	0	0
2L	1670001	0	0
2L	1671001	0	0
2L	1672001	0	0
2L	1673001	0	0
2L	1674001	0	0
2L	1675001	0	0
2L	1676001	0	0
2L	1677001	0	0
2L	1678001	0	0
2L	1679001	0	0
2L	1680001	0	0
2L	1681001	0	0
2L	1682001	0	0
2L	1683001	0	0
2L	1684001	0	0
2L	1685001	0	0
2L	1686001	0	0
2L	1687001	0	0
2L	1688001	0	0
2L	1689001	0	0
2L	1690001	0	0
2L	1691001	0	0
2L	1692001	0	0
2L	1693001	0	0
2L	1694001	0	0
2L	1695001	0	0
2L	1696001	0	0
2L	1697001	0	0
2L	1698001	0	0
2L	1699001	0	0
2L	1700001	0	0
2L	1701001	0	0
2L	1702001	0	0
2L	1703001	0	0
2L	1704001	0	0
2L	1705001	0	0
2L	1706001	0	0
2L	1707001	0	0
2L	1708001	0	0
2L	1709001	0	0
2L	1710001	0	0
2L	1711001	0	0
2L	1712001	0	0
2L	1713001	0	0
2L	1714001	0	0
2L	1715001	0	0
2L	1716001	0	0
2L	1717001	0	0
2L	1718001	0	0
2L	1719001	0	0
2L	1720001	0	0
2L	1721001	0	0
2L	1722001	0	0
2L	1723001	0	0
2L	1724001	0	0
2L	1725001	0	0
2L	1726001	0	0
2L	1727001	0	0
2L	1728001	0	0
2L	1729001	0	0
2L	1730001	0	0
2L	1731001	0	0
2L	1732001	0	0
2L	1733001	0	0
2L	1734001	0	0
2L	1735001	0	0
2L	1736001	0	0
2L	1737001	0	0
2L	1738001	0	0
2L	1739001	0	0
2L	1740001	0	0
2L	1741001	0	0
2L	1742001	0	0
2L	1743001	0	0
2L	1744001	0	0
2L	1745001	0	0
2L	1746001	0	0
2L	1747001	0	0
2L	1748001	0	0
2L	1749001	0	0
2L	1750001	0	0
2L	1751001	0	0
2L	1752001	0	0
2L	1753001	0	0
2L	1754001	0	0
2L	1755001	0	0
2L	1756001	0	0
2L	1757001	0	0
2L	1758001	0	0
2L	1759001	0	0
2L	1760001	0	0
2L	1761001	0	0
2L	1762001	0	0
2L	1763001	0	0
2L	1764001	0	0
2L	1765001	0	0
2L	1766001	0	0
2L	1767001	0	0
2L	1768001	0	0
2L	1769001	0	0
2L	1770001	0	0
2L	1771001	0	0
2L	1772001	0	0
2L	1773001	0	0
2L	1774001	0	0
2L	1775001	0	0
2L	1776001	0	0
2L	1777001	0	0
2L	1778001	0	0
2L	1779001	0	0
2L	1780001	0	0
2L	1781001	0	0
2L	1782001	0	0
2L	1783001	0	0
2L	1784001	0	0
2L	1785001	0	0
2L	1786001	0	0
2L	1787001	0	0
2L	1788001	0	0
2L	1789001	0	0
2L	1790001	0	0
2L	1791001	0	0
2L	1792001	0	0
2L	1793001	0	0
2L	1794001	0	0
2L	1795001	0	0
2L	1796001	0	0
2L	1797001	0	0
2L	1798001	0	0
2L	1799001	0	0
2L	1800001	0	0
2L	1801001	0	0
2L	1802001	0	0
2L	1803001	0	0
2L	1804001	0	0
2L	1805001	0	0
2L	1806001	0	0
2L	1807001	0	0
2L	1808001	0	0
2L	1809001	0	0
2L	1810001	0	0
2L	1811001	0	0
2L	1812001	0	0
2L	1813001	0	0
2L	1814001	0	0
2L	1815001	0	0
2L	1816001	0	0
2L	1817001	0	0
2L	1818001	0	0
2L	1819001	0	0
2L	1820001	0	0
2L	1821001	0	0
2L	1822001	0	0
2L	1823001	0	0
2L	1824001	0	0
2L	1825001	0	0
2L	1826001	0	0
2L	1827001	0	0
2L	1828001	0	0
2L	1829001	0	0
2L	1830001	0	0
2L	1831001	0	0
2L	1832001	0	0
2L	1833001	0	0
2L	1834001	0	0
2L	1835001	0	0
2L	1836001	0	0
2L	1837001	0	0
2L	1838001	0	0
2L	1839001	0	0
2L	1840001	0	0
2L	1841001	0	0
2L	1842001	0	0
2L	1843001	0	0
2L	1844001	0	0
2L	1845001	0	0
2L	1846001	0	0
2L	1847001	0	0
2L	1848001	0	0
2L	1849001	0	0
2L	1850001	0	0
2L	1851001	0	0
2L	1852001	0	0
2L	1853001	0	0
2L	1854001	0	0
2L	1855001	0	0
2L	1856001	0	0
2L	1857001	0	0
2L	1858001	0	0
2L	1859001	0	0
2L	1860001	0	0
2L	1861001	0	0
2L	1862001	0	0
2L	1863001	0	0
2L	1864001	0	0
2L	1865001	0	0
2L	1866001	0	0
2L	1867001	0	0
2L	1868001	0	0
2L	1869001	0	0
2L	1870001	0	0
2L	1871001	0	0
2L	1872001	0	0
2L	1873001	0	0
2L	1874001	0	0
2L	1875001	0	0
2L	1876001	0	0
2L	1877001	0	0
2L	1878001	0	0
2L	1879001	0	0
2L	1880001	0	0
2L	1881001	0	0
2L	1882001	0	0
2L	1883001	0	0
2L	1884001	0	0
2L	1885001	0	2.10323
2L	1886001	0	2.36613
2L	1887001	0	0
2L	1888001	0	0
2L	1889001	0	0
2L	1890001	0	0
2L	1891001	0	0
2L	1892001	0	0
2L	1893001	0	0
2L	1894001	0	0
2L	1895001	0	0
2L	1896001	0	0
2L	1897001	0	0
2L	1898001	0	0
2L	1899001	0	0
2L	1900001	0	0
2L	1901001	0	0
2L	1902001	0	0
2L	1903001	0	0
2L	1904001	0	0
2L	1905001	0	0
2L	1906001	0	0
2L	1907001	0	0
2L	1908001	0	0
2L	1909001	0	0
2L	1910001	0	0
2L	1911001	0	0
2L	1912001	0	0
2L	1913001	0	0
2L	1914001	0	0
2L	1915001	0	0
2L	1916001	0	0
2L	1917001	0	0
2L	1918001	0	0
2L	1919001	0	0
2L	1920001	0	1.84032
2L	1921001	0	0
2L	1922001	0	0
2L	1923001	0	1.31452
2L	1924001	0	2.36613
2L	1925001	0	0
2L	1926001	0	1.31452
2L	1927001	0	0
2L	1928001	0	0
2L	1929001	0	0
2L	1930001	0	0
2L	1931001	0	0
2L	1932001	0	0
2L	1933001	0	0
2L	1934001	0	0
2L	1935001	0	0
2L	1936001	0	0
2L	1937001	0	0
2L	1938001	0	0
2L	1939001	0	0
2L	1940001	0	6.57258
2L	1941001	0	0
2L	1942001	0	0
2L	1943001	0	0
2L	1944001	0	0
2L	1945001	0	0
2L	1946001	0	0
2L	1947001	0	0
2L	1948001	0	0
2L	1949001	0	0
2L	1950001	0	0
2L	1951001	0	0
2L	1952001	0	0
2L	1953001	0	0
2L	1954001	0	0
2L	1955001	0	0
2L	1956001	0	0
2L	1957001	0	0
2L	1958001	0	0
2L	1959001	0	0
2L	1960001	0	0
2L	1961001	0	0
2L	1962001	0	0
2L	1963001	0	0
2L	1964001	0	0
2L	1965001	0	0
2L	1966001	0	0
2L	1967001	0	0
2L	1968001	0	0
2L	1969001	0	0
2L	1970001	0	0
2L	1971001	0	0
2L	1972001	0	0
2L	1973001	0	0
2L	1974001	0	0
2L	1975001	0	0
2L	1976001	0	0
2L	1977001	0	0
2L	1978001	0	0
2L	1979001	0	0
2L	1980001	0	0
2L	1981001	0	0
2L	1982001	0	0
2L	1983001	0	0
2L	1984001	0	0
2L	1985001	0	0
2L	1986001	0	0
2L	1987001	0	0
2L	1988001	0	0
2L	1989001	0	0
2L	1990001	0	0
2L	1991001	0	0
2L	1992001	0	0
2L	1993001	0	0
2L	1994001	0	0
2L	1995001	0	0
2L	1996001	0	0
2L	1997001	0	0
2L	1998001	0	0
[truncated: 115,601 more rows]

## Sheet: TE_annotation_in_piRNA_Clusters
TE	Position_on_chromosome	start position on piRNA cluster	end position on piRNA cluster	cluster_id
DOC6_DM	2R:6415001-6501001	324	1	42AB
CIRCE	2R:6415001-6501001	4004	4818	42AB
Gypsy-6_DSe-LTR	2R:6415001-6501001	4935	7770	42AB
INVADER6	2R:6415001-6501001	7771	12629	42AB
CIRCE	2R:6415001-6501001	12950	13089	42AB
CIRCE	2R:6415001-6501001	13084	18189	42AB
Gypsy-4_DSe-I	2R:6415001-6501001	18523	18368	42AB
Gypsy-9_DSim-I	2R:6415001-6501001	20735	19771	42AB
Gypsy-9_DSim-LTR	2R:6415001-6501001	21097	20736	42AB
Copia-3_DBp-I	2R:6415001-6501001	24226	21698	42AB
BATUMI_I	2R:6415001-6501001	24231	24521	42AB
BATUMI_LTR	2R:6415001-6501001	24252	32086	42AB
Copia-3_DBp-I	2R:6415001-6501001	33015	32580	42AB
BATUMI_I	2R:6415001-6501001	34243	34017	42AB
Copia-3_DAn-I	2R:6415001-6501001	34302	35184	42AB
DMRT1A	2R:6415001-6501001	35913	40957	42AB
S_DM	2R:6415001-6501001	41091	41308	42AB
DMRT1B	2R:6415001-6501001	44921	41906	42AB
Gypsy-8_DSim-I	2R:6415001-6501001	45314	45571	42AB
S_DM	2R:6415001-6501001	47629	45917	42AB
PROTOP_B	2R:6415001-6501001	48768	48071	42AB
G4_DM	2R:6415001-6501001	48857	54061	42AB
PROTOP_B	2R:6415001-6501001	54272	54086	42AB
Transib1	2R:6415001-6501001	54275	54739	42AB
LTRMDG3_DM	2R:6415001-6501001	54790	55027	42AB
MDG3_DM	2R:6415001-6501001	55027	55818	42AB
INVADER3_LTR	2R:6415001-6501001	55818	56115	42AB
INVADER3_I	2R:6415001-6501001	56116	60996	42AB
Gypsy-5_DKi-I	2R:6415001-6501001	56418	60996	42AB
INVADER3_LTR	2R:6415001-6501001	60997	61294	42AB
MDG3_DM	2R:6415001-6501001	61295	64959	42AB
LTRMDG3_DM	2R:6415001-6501001	64960	65239	42AB
Transib1	2R:6415001-6501001	65260	66815	42AB
CIRCE	2R:6415001-6501001	68306	69500	42AB
TRANSIB2	2R:6415001-6501001	69503	71675	42AB
PROTOP	2R:6415001-6501001	73633	73732	42AB
G6_DM	2R:6415001-6501001	73848	75885	42AB
PROTOP	2R:6415001-6501001	76280	77459	42AB
hAT-2_DSe	2R:6415001-6501001	77534	79331	42AB
FW	2R:6415001-6501001	84277	79586	42AB
GYPSY10_I	2R:457001-742001	1	299	2R_centromeric
BEL-6_DYa-LTR	2R:457001-742001	693	313	2R_centromeric
GYPSY10_I	2R:457001-742001	701	4062	2R_centromeric
DOC5_DM	2R:457001-742001	4670	5422	2R_centromeric
Bica_I	2R:457001-742001	6813	9670	2R_centromeric
Bica_I	2R:457001-742001	9670	9816	2R_centromeric
DMRT1B	2R:457001-742001	10178	12547	2R_centromeric
FW	2R:457001-742001	13012	16177	2R_centromeric
Bica_LTR	2R:457001-742001	26146	20969	2R_centromeric
Bica_I	2R:457001-742001	30946	26147	2R_centromeric
DNAREP1_DM	2R:457001-742001	32242	32099	2R_centromeric
BS2	2R:457001-742001	35133	37857	2R_centromeric
MICROPIA_I	2R:457001-742001	45380	42201	2R_centromeric
DM297_I	2R:457001-742001	46860	46730	2R_centromeric
COPIA2LTR_DM	2R:457001-742001	47311	47153	2R_centromeric
COPIA2I_DM	2R:457001-742001	51398	47325	2R_centromeric
I_DM	2R:457001-742001	56544	55168	2R_centromeric
Jockey-2_DK	2R:457001-742001	57262	57316	2R_centromeric
DOC	2R:457001-742001	56607	61317	2R_centromeric
FW	2R:457001-742001	65836	61333	2R_centromeric
I_DM	2R:457001-742001	66100	65846	2R_centromeric
I-6_DY	2R:457001-742001	66943	66126	2R_centromeric
DNAREP1_DM	2R:457001-742001	67106	67700	2R_centromeric
BAGGINS1	2R:457001-742001	67702	70509	2R_centromeric
PROTOP_A	2R:457001-742001	70512	70880	2R_centromeric
MAX_LTR	2R:457001-742001	80944	72378	2R_centromeric
COPIA2LTR_DM	2R:457001-742001	81565	85922	2R_centromeric
Gypsy-1_DSim-I	2R:457001-742001	86568	87417	2R_centromeric
STALKER4_LTR	2R:457001-742001	89302	89703	2R_centromeric
DNAREP1_DM	2R:457001-742001	89737	89977	2R_centromeric
BS3_DM	2R:457001-742001	94352	95505	2R_centromeric
DMHMR1	2R:457001-742001	95863	95913	2R_centromeric
PROTOP_A	2R:457001-742001	96519	96596	2R_centromeric
PROTOP	2R:457001-742001	96379	96967	2R_centromeric
DNAREP1_DM	2R:457001-742001	98892	99134	2R_centromeric
P-1_DY	2R:457001-742001	99624	99652	2R_centromeric
IVK_DM	2R:457001-742001	102289	106513	2R_centromeric
PROTOP	2R:457001-742001	109129	107843	2R_centromeric
PROTOP_B	2R:457001-742001	109408	109129	2R_centromeric
IDEFIX_I	2R:457001-742001	112171	109576	2R_centromeric
G_DM	2R:457001-742001	112239	112706	2R_centromeric
PROTOP	2R:457001-742001	113311	112781	2R_centromeric
IDEFIX_LTR	2R:457001-742001	118694	113587	2R_centromeric
INVADER5_LTR	2R:457001-742001	119708	118720	2R_centromeric
DNAREP1_DM	2R:457001-742001	122883	121164	2R_centromeric
ROVER_DM	2R:457001-742001	123416	129942	2R_centromeric
ROVER_DM	2R:457001-742001	132290	130081	2R_centromeric
M4DM	2R:457001-742001	132336	133754	2R_centromeric
Gypsy-6_DSim-I	2R:457001-742001	134860	133755	2R_centromeric
Gypsy-2_DSe-LTR	2R:457001-742001	137205	136975	2R_centromeric
Gypsy-2_DSe-I	2R:457001-742001	142977	137214	2R_centromeric
DMHMR1	2R:457001-742001	144018	144065	2R_centromeric
PROTOP	2R:457001-742001	143964	144096	2R_centromeric
Gypsy-4_DSe-I	2R:457001-742001	144257	144779	2R_centromeric
DMHMR1	2R:457001-742001	144898	144948	2R_centromeric
Gypsy-26_DYa-I	2R:457001-742001	146387	146330	2R_centromeric
Gypsy-26_DYa-LTR	2R:457001-742001	147532	147505	2R_centromeric
S_DM	2R:457001-742001	148207	147986	2R_centromeric
FW	2R:457001-742001	152902	148217	2R_centromeric
S_DM	2R:457001-742001	153927	152940	2R_centromeric
Gypsy-1_DSim-I	2R:457001-742001	154190	161016	2R_centromeric
Gypsy-4_DSim-I	2R:457001-742001	161359	162872	2R_centromeric
Bica_I	2R:457001-742001	162873	163299	2R_centromeric
Gypsy-4_DSim-I	2R:457001-742001	163292	165141	2R_centromeric
DMCR1A	2R:457001-742001	166338	165157	2R_centromeric
Gypsy-4_DSim-I	2R:457001-742001	166344	167542	2R_centromeric
R1-5_DYa	2R:457001-742001	167971	168313	2R_centromeric
MARINER2_DM	2R:457001-742001	168864	169280	2R_centromeric
DNAREP1_DM	2R:457001-742001	170469	170762	2R_centromeric
BS3_DM	2R:457001-742001	172174	171153	2R_centromeric
DNAREP1_DM	2R:457001-742001	172230	172398	2R_centromeric
DMCR1A	2R:457001-742001	172653	172543	2R_centromeric
P-1_DY	2R:457001-742001	174898	174160	2R_centromeric
MARINER2_DM	2R:457001-742001	174949	175177	2R_centromeric
DNAREP1_DM	2R:457001-742001	176366	176554	2R_centromeric
PROTOP_B	2R:457001-742001	178124	178225	2R_centromeric
DNAREP1_DSim	2R:457001-742001	184608	184796	2R_centromeric
I-2_DEu	2R:457001-742001	187272	186546	2R_centromeric
Bica_LTR	2R:457001-742001	192337	188057	2R_centromeric
P-1_DY	2R:457001-742001	192768	193180	2R_centromeric
PROTOP_A	2R:457001-742001	193201	193955	2R_centromeric
IDEFIX_LTR	2R:457001-742001	194698	194517	2R_centromeric
Gypsy-12_DSim-I	2R:457001-742001	195047	194720	2R_centromeric
Gypsy7-LTR_Dya	2R:457001-742001	195048	203601	2R_centromeric
Gypsy-12_DSim-I	2R:457001-742001	204145	203604	2R_centromeric
IDEFIX_I	2R:457001-742001	205479	205135	2R_centromeric
DM176	2R:457001-742001	212809	205613	2R_centromeric
DNAREP1_DSim	2R:457001-742001	214832	215380	2R_centromeric
Gypsy-4_DSim-LTR	2R:457001-742001	218759	220027	2R_centromeric
Gypsy-26_DYa-I	2R:457001-742001	220470	220350	2R_centromeric
Gypsy-13_DSim-LTR	2R:457001-742001	220727	220581	2R_centromeric
GYPSY5_I	2R:457001-742001	222433	233823	2R_centromeric
Gypsy-4_DSim-I	2R:457001-742001	233845	235804	2R_centromeric
S_DM	2R:457001-742001	235822	236121	2R_centromeric
Gypsy-4_DSim-LTR	2R:457001-742001	236920	237091	2R_centromeric
Bica_LTR	2R:457001-742001	238205	241334	2R_centromeric
DNAREP1_DM	2R:457001-742001	241449	241656	2R_centromeric
DM297_LTR	2R:457001-742001	242177	242590	2R_centromeric
Gypsy-4_DBi-LTR	2R:457001-742001	242456	246876	2R_centromeric
DM297_I	2R:457001-742001	242591	248335	2R_centromeric
DNAREP1_DM	2R:457001-742001	250400	250550	2R_centromeric
GYPSY2_LTR	2R:457001-742001	250553	259294	2R_centromeric
GYPSY12_LTR	2R:457001-742001	263272	259295	2R_centromeric
MDG1_LTR	2R:457001-742001	263358	264103	2R_centromeric
FW	2R:457001-742001	264105	268241	2R_centromeric
GYPSY2_I	2R:457001-742001	268241	271707	2R_centromeric
GYPSY_I	2R:457001-742001	275340	272987	2R_centromeric
BS	2R:457001-742001	280414	276710	2R_centromeric
BAGGINS1	2R:457001-742001	285000	280864	2R_centromeric
